# Supplementary material for: Identification of diagnostic markers pyrodeath-related genes in non-alcoholic fatty liver disease based on machine learning and experiment validation
Source: Sci Rep. 2024 Oct 26;14:25541. doi: 10.1038/s41598-024-77409-3 (PMC11513955; doi:10.1038/s41598-024-77409-3)
Supplement: Supplementary file 2 — Supplementary Material 2 [file 41598_2024_77409_MOESM2_ESM.xlsx]

## Sheet: Sheet 1
id	logFC	AveExpr	t	P.Value	adj.P.Val	B
AKR1B10	-5.19632	1.67095	-6.46674	6.58084e-10	1.54577e-08	12.1381
RPS4Y1	-4.30031	4.76817	-2.52829	0.012525	0.0364817	-3.40815
KDM5D	-3.93189	1.03947	-3.6068	0.000437345	0.0021221	-0.310286
AKR1B15	-3.44084	-2.58452	-3.09079	0.00227777	0.00865633	-1.82698
EEF1A2	-3.42611	-1.58616	-2.70391	0.00744905	0.023662	-2.8776
SCUBE1	-3.34866	-1.52448	-6.49992	5.43127e-10	1.29526e-08	12.3235
CWH43	-3.24672	-1.88618	-7.18507	1.17861e-11	4.24207e-10	16.0809
C9orf152	-3.1102	-2.02672	-6.60558	3.05883e-10	7.8812e-09	12.881
FADS2	-3.10152	5.77054	-10.03	1.07079e-19	4.47342e-17	34.1105
LOC107987138	-3.023	-1.17619	-5.06249	8.93674e-07	9.31707e-06	5.29616
MUC3A	-2.9784	-1.88047	-4.18598	4.13965e-05	0.000270522	1.57887
LINC01488	-2.88646	1.40938	-4.17199	4.36767e-05	0.000284153	1.48875
MAMDC4	-2.8813	2.9859	-8.01661	6.6614e-14	4.28142e-12	21.0797
LOC105375258	-2.87051	1.22073	-5.24319	3.77913e-07	4.31071e-06	6.07946
ACHE	-2.78665	-2.50097	-4.79389	3.05095e-06	2.7379e-05	4.04975
MIR3652	-2.78487	5.66803	-9.09627	6.10678e-17	9.99486e-15	27.9067
LGALS4	-2.74861	5.41439	-7.70879	4.51205e-13	2.34667e-11	19.2157
ALDH3A1	-2.74396	-1.98506	-5.7535	2.96698e-08	4.53381e-07	8.45762
EDN2	-2.73394	-1.1677	-7.15016	1.3502e-11	4.80649e-10	15.9591
KCNE1	-2.7322	-3.67309	-6.19299	2.91878e-09	5.73341e-08	10.6959
CALML3	-2.71206	-2.42711	-4.33755	2.2456e-05	0.000158384	2.19964
CDH15	-2.70515	-1.97055	-4.41407	1.60519e-05	0.000117208	2.47343
TCAP	-2.70224	-0.0493724	-4.97317	1.34155e-06	1.32764e-05	4.79818
MIR6513	-2.69188	2.90832	-9.41686	7.29611e-18	1.69003e-15	29.9836
GAS6-AS1	-2.68751	1.67092	-10.4617	5.28439e-21	2.94353e-18	37.0537
LINC02747	-2.68488	-2.61221	-3.54811	0.00048291	0.00230659	-0.560359
PLCH2	-2.67418	-3.06014	-4.72783	4.09168e-06	3.54274e-05	3.73412
CIDEC	-2.66577	-1.86686	-5.23054	4.00078e-07	4.5392e-06	5.98978
IL4I1	-2.66134	2.69161	-9.40433	7.72946e-18	1.77285e-15	29.9265
FASN	-2.65606	4.30106	-7.62968	7.32933e-13	3.56486e-11	18.7433
LINC02732	-2.6387	-2.2198	-4.62028	6.83759e-06	5.5737e-05	3.46291
NPB	-2.54686	-1.1159	-8.60201	1.64591e-15	1.70381e-13	24.6948
DDC-AS1	-2.54683	-0.413682	-9.35068	1.11005e-17	2.40459e-15	29.5727
SCD	-2.53764	8.2841	-7.99872	7.45303e-14	4.76403e-12	20.9702
UTY	-2.53101	-0.758846	-2.51244	0.0132127	0.0381007	-3.25417
FOXN4	-2.52324	-3.6759	-4.08716	6.21532e-05	0.000389728	1.15872
LOC101927745	-2.51304	-0.297222	-5.32764	2.48365e-07	2.99664e-06	6.41341
LOC112268052	-2.50425	-1.01713	-7.36288	3.73248e-12	1.49523e-10	17.1762
TXLNGY	-2.50152	0.940543	-2.50132	0.013615	0.0390112	-3.27994
CHI3L1	-2.50072	3.65983	-4.15098	4.75591e-05	0.000306768	1.40846
LOC105378590	-2.49742	-0.58977	-9.55425	2.79858e-18	7.04007e-16	30.9196
PLXNA4	-2.48769	-3.11731	-5.57307	7.37953e-08	1.02036e-06	7.57971
LOC107985405	-2.46166	0.652241	-8.66071	1.10106e-15	1.21507e-13	25.0829
FAM111B	-2.44214	-1.82865	-5.55929	7.94371e-08	1.09109e-06	7.5093
FARSA-AS1	-2.42297	0.933277	-11.7449	5.59263e-25	1.00646e-21	46.0106
RTN4R	-2.39871	-0.331212	-7.70634	4.58031e-13	2.37597e-11	19.2011
EDA2R	-2.38122	-2.98327	-4.10209	5.82732e-05	0.000367764	1.30046
LOC102723475	-2.37254	-3.66902	-5.30231	2.80874e-07	3.33218e-06	6.29536
MIR632	-2.36842	2.13241	-8.40257	5.95573e-15	5.17971e-13	23.436
NPBWR1	-2.36813	-0.406851	-3.7052	0.000270107	0.0013999	-0.218029
MIR6721	-2.36042	3.56392	-10.6816	1.12401e-21	8.48268e-19	38.5681
C3orf22	-2.34372	-4.39558	-5.98729	9.17906e-09	1.5978e-07	9.70377
LINC01151	-2.33876	-0.0908432	-7.01052	3.02287e-11	1.00741e-09	15.1647
LINC02432	-2.3382	0.52998	-4.05728	6.94687e-05	0.000428818	1.09184
MIR5010	-2.33339	1.67306	-10.5801	2.29807e-21	1.51026e-18	37.8683
SLC6A2	-2.31575	-3.54057	-3.49878	0.00057155	0.00267642	-0.871964
CLMAT3	-2.3148	-0.976385	-6.62421	2.73174e-10	7.11683e-09	12.9901
DTNA	-2.31303	-2.25253	-4.55788	8.62512e-06	6.84931e-05	3.02437
MIR3606	-2.31238	3.46959	-5.76051	2.87702e-08	4.40785e-07	8.54741
MTOR-AS1	-2.31106	-0.786043	-7.06219	2.23666e-11	7.6167e-10	15.4563
BBC3	-2.30667	-0.77777	-8.53948	2.37117e-15	2.34066e-13	24.3334
STEAP3-AS1	-2.30582	1.15795	-8.02736	6.22682e-14	4.02421e-12	21.1455
GCK	-2.30382	0.812563	-4.4899	1.15682e-05	8.83864e-05	2.74564
SMIM15-AS1	-2.30089	-0.927404	-7.63652	7.32489e-13	3.56486e-11	18.7598
PITPNM1	-2.29446	0.248253	-11.024	9.90575e-23	9.65604e-20	40.9447
ANKRD65	-2.28752	-2.55671	-5.46951	1.23722e-07	1.61438e-06	7.08276
ROS1	-2.28287	-5.19419	-4.64947	5.89288e-06	4.88879e-05	3.465
B3GNT8	-2.27272	-3.29225	-6.69985	1.76694e-10	4.80111e-09	13.412
LOC107986943	-2.26718	-0.591997	-3.40594	0.000815891	0.00361922	-0.969846
OPA1-AS1	-2.2524	0.33621	-6.16903	3.36475e-09	6.52181e-08	10.5595
MIR4687	-2.25084	1.20866	-3.33421	0.00101592	0.0043562	-1.01261
SLC6A12-AS1	-2.24972	1.42219	-9.29436	1.62178e-17	3.26688e-15	29.2022
NAV2-AS2	-2.23075	-1.23678	-4.84564	2.4282e-06	2.24271e-05	4.26799
DOK7	-2.22671	-3.16834	-5.74209	3.12968e-08	4.74831e-07	8.40568
MIR11401	-2.21538	2.11305	-5.53442	9.11993e-08	1.23401e-06	7.40873
LOC105370687	-2.21357	-0.167442	-6.06445	5.81014e-09	1.05916e-07	10.0305
ARHGAP19-SLIT1	-2.21292	-2.03804	-6.14435	3.86645e-09	7.39621e-08	10.4256
TREM2	-2.20878	-0.137759	-4.35774	2.03158e-05	0.000144905	2.2123
PDX1	-2.20771	-4.83157	-4.01674	8.37432e-05	0.000503773	0.922105
LOC105379193	-2.20724	3.41389	-7.19895	9.79256e-12	3.57405e-10	16.2211
LOC107985946	-2.20069	-1.51992	-6.80901	9.57432e-11	2.76158e-09	14.0071
PTCHD4	-2.1997	-5.72375	-3.41657	0.000764596	0.00343071	-1.0415
LOC102724146	-2.18564	-0.063693	-8.63404	1.28319e-15	1.39629e-13	24.9327
PDE11A-AS1	-2.18046	-0.991267	-5.48275	1.17906e-07	1.54619e-06	7.19479
HFE-AS1	-2.17949	-2.21804	-9.19663	3.12401e-17	5.70986e-15	28.5616
LAMC3	-2.17744	-1.8014	-4.67212	5.22749e-06	4.39443e-05	3.50049
BZW1-AS1	-2.17667	1.02338	-6.58404	3.42298e-10	8.63868e-09	12.7714
P2RY2	-2.16717	-0.591454	-12.8139	2.30772e-28	1.07978e-24	53.6358
CYP7A1	-2.1658	4.1282	-4.43415	1.46807e-05	0.000108497	2.51967
ANXA13	-2.1579	2.14612	-5.14053	6.10303e-07	6.66575e-06	5.55138
ZNF664-RFLNA	-2.15424	-2.22107	-6.33505	1.34902e-09	2.9037e-08	11.4425
LOC105373030	-2.15361	-0.748641	-7.76968	3.10029e-13	1.67897e-11	19.5812
IPO9-AS1	-2.1495	-1.18582	-6.78916	1.09247e-10	3.09798e-09	13.9221
KCNJ4	-2.13858	-1.73339	-5.70833	3.75734e-08	5.57406e-07	8.291
LOC107986838	-2.13664	-2.25872	-6.95629	4.09982e-11	1.31571e-09	14.8504
RTL9	-2.13307	-3.34436	-6.17043	3.31758e-09	6.44107e-08	10.5726
LAMA5-AS1	-2.13218	0.404956	-6.22033	2.51814e-09	5.02234e-08	10.8387
FAM83G	-2.10889	1.81565	-8.98157	1.30863e-16	1.87825e-14	27.1621
MIR6501	-2.10849	2.76435	-5.03803	9.98634e-07	1.02604e-05	5.11534
EZR-AS1	-2.10691	0.775013	-7.5088	1.57013e-12	6.93078e-11	18.018
LOC100289580	-2.10359	-3.88052	-5.1422	6.13993e-07	6.70292e-06	5.65362
MIR4800	-2.09677	2.5517	-9.45652	5.43085e-18	1.29648e-15	30.2715
LOC105369755	-2.08655	-0.975578	-7.82972	2.1381e-13	1.20823e-11	19.9432
LOC100288162	-2.08231	-2.20163	-6.00754	7.95154e-09	1.41357e-07	9.7841
TH	-2.07081	-2.49553	-5.22757	4.02851e-07	4.56402e-06	5.94943
LOC105378353	-2.06904	-0.509924	-7.3822	3.28422e-12	1.33858e-10	17.2835
GTF2I-AS1	-2.05833	2.00836	-6.94494	4.33537e-11	1.38371e-09	14.7756
MIR636	-2.04549	0.644489	-4.34327	2.17948e-05	0.000154316	2.3204
VWCE	-2.04436	0.74498	-5.18925	4.84002e-07	5.39458e-06	5.77352
HLTF-AS1	-2.04313	-1.31292	-3.2133	0.0015378	0.00620183	-1.47226
ARAP1-AS2	-2.04026	-1.58484	-8.48506	3.37132e-15	3.16755e-13	23.9899
ANGPTL8	-2.0371	6.02987	-6.51795	4.91234e-10	1.18601e-08	12.4208
LOC102724788	-2.03545	0.0708122	-5.00605	1.14812e-06	1.16177e-05	4.94662
PHLDA3	-2.03544	0.271388	-6.86725	6.79032e-11	2.03927e-09	14.3399
LOC105375431	-2.03455	-1.99647	-2.92517	0.003819	0.0134112	-2.56147
LOC105373347	-2.03377	-4.06951	-5.52458	9.49164e-08	1.27839e-06	7.36944
MIR3615	-2.02322	1.26397	-3.0164	0.00287211	0.0105318	-2.0359
RPS6KL1	-2.01811	-2.19358	-6.60261	3.05878e-10	7.8812e-09	12.8799
CDKN1A	-2.01319	3.82588	-7.67147	5.67423e-13	2.87335e-11	18.9925
CD81-AS1	-2.01192	2.37756	-8.95873	1.52236e-16	2.13919e-14	27.0143
ADAMTS16	-2.01143	-4.5058	-3.41295	0.000770937	0.00345452	-1.05034
CDC45	-2.00421	-2.39664	-4.58926	7.5583e-06	6.08492e-05	3.22686
LOC107986710	-2.00063	-1.97316	-7.23042	8.12653e-12	3.00823e-10	16.4024
MIR9898	-1.98857	6.84988	-10.6423	1.48256e-21	1.02013e-18	38.2972
HPN-AS1	-1.98714	1.39098	-9.72509	8.72758e-19	2.49002e-16	32.0588
RASEF	-1.98672	-2.17692	-4.91516	1.76321e-06	1.69406e-05	4.57267
RNF213-AS1	-1.98443	-1.68954	-7.39575	3.02753e-12	1.23827e-10	17.3627
PCNA-AS1	-1.98338	2.62282	-9.12275	5.11846e-17	8.61485e-15	28.0792
SV2B	-1.97461	-4.02236	-3.90394	0.000126986	0.000723887	0.486567
LOC105374114	-1.97226	0.105587	-8.2236	1.80109e-14	1.35924e-12	22.355
KIAA0754	-1.97148	-2.67634	-4.58392	7.7185e-06	6.19254e-05	3.13026
CARS1-AS1	-1.96974	-0.889182	-9.92509	2.20934e-19	7.95191e-17	33.4022
RSL1D1-DT	-1.96771	0.227756	-8.30614	1.06413e-14	8.5846e-13	22.8684
PFKL	-1.96515	4.02047	-12.4462	3.40939e-27	9.97033e-24	51.0012
MID1IP1-AS1	-1.96265	-1.1261	-6.40395	9.52394e-10	2.14656e-08	11.8739
FAM120A2P	-1.96027	-3.45256	-7.5015	1.59924e-12	7.04348e-11	17.9838
PCOLCE-AS1	-1.95575	-0.0038613	-6.58036	3.46578e-10	8.72788e-09	12.7588
PTPRK-AS1	-1.95524	-0.675251	-5.39749	1.76513e-07	2.21541e-06	6.74131
HSPA8	-1.9546	7.9703	-10.1997	3.2973e-20	1.48347e-17	35.2626
MIR22	-1.9536	2.57385	-9.23297	2.44895e-17	4.69617e-15	28.7995
SNORD159	-1.95124	2.01562	-4.27367	2.89412e-05	0.000197515	1.91671
HMCN2	-1.95008	-3.69047	-5.69292	4.02406e-08	5.9284e-07	8.16351
LYNX1-SLURP2	-1.94663	0.231194	-6.96392	3.88347e-11	1.25316e-09	14.8825
MVD	-1.94534	2.94193	-4.40631	1.65218e-05	0.000120152	2.40771
TMEM150B	-1.94522	-2.53381	-5.07952	8.14163e-07	8.60314e-06	5.27544
TMEM102	-1.94039	-0.109486	-12.9639	7.67071e-29	4.4864e-25	54.7133
NSFP1	-1.93836	0.679879	-5.13871	6.17721e-07	6.73106e-06	5.54023
PANDAR	-1.93738	-0.892753	-7.52263	1.4253e-12	6.41247e-11	18.0965
LOC105373163	-1.93189	-2.75422	-5.02483	1.06549e-06	1.0871e-05	5.05385
FLVCR2-AS1	-1.93033	-1.54567	-6.12371	4.23518e-09	8.01634e-08	10.336
SUSD3	-1.92832	1.18559	-7.97415	8.69324e-14	5.43792e-12	20.8202
LOC105378286	-1.92647	-1.04441	-6.02052	7.37951e-09	1.31991e-07	9.80004
MIR34AHG	-1.92163	-0.594895	-6.23855	2.28158e-09	4.61743e-08	10.9341
PEF1-AS1	-1.91562	-1.06358	-8.4883	3.43248e-15	3.21212e-13	23.9737
SLC26A1	-1.91545	1.0136	-8.7487	6.06921e-16	7.20757e-14	25.6637
PRAMEF33	-1.91395	-1.39166	-2.55935	0.0112037	0.0332543	-3.46358
SLC7A14	-1.91366	-6.60334	-3.20797	0.00157018	0.00630632	-1.39906
LOC107984661	-1.91193	1.87231	-10.3618	1.06406e-20	5.65767e-18	36.369
LOC101928953	-1.90985	2.09822	-8.12993	3.26204e-14	2.23799e-12	21.7758
ADAMTSL2	-1.90657	1.30926	-6.30724	1.57039e-09	3.32483e-08	11.2955
LOC107984670	-1.9021	1.1871	-8.21199	1.93899e-14	1.44008e-12	22.2831
DSG1-AS1	-1.90183	0.0331271	-5.80327	2.29662e-08	3.6108e-07	8.70449
CFAP221	-1.90133	-2.97079	-4.54169	9.27312e-06	7.27514e-05	2.95593
EPPK1	-1.9012	-4.08831	-4.49565	1.1286e-05	8.65121e-05	2.76908
KLHDC7A	-1.89579	1.40067	-10.2423	2.45039e-20	1.16994e-17	35.553
MIR4260	-1.89343	0.689422	-3.92356	0.000118525	0.000682731	0.862113
TMEM139-AS1	-1.88773	0.200213	-8.8156	3.91293e-16	4.94827e-14	26.0923
FADS1	-1.88557	4.27528	-4.89	1.96129e-06	1.85918e-05	4.43498
MEOX1	-1.88018	-4.39217	-2.46738	0.014595	0.0413078	-3.45841
FOXP3	-1.87868	-0.511162	-5.54983	8.29168e-08	1.13441e-06	7.46759
LOC105373791	-1.8783	0.746793	-4.32583	2.33059e-05	0.000163589	2.16257
IGF2-AS	-1.87751	-0.0896812	-5.48899	1.12321e-07	1.48042e-06	7.1757
LPL	-1.87432	-2.04387	-3.00064	0.00301686	0.0109903	-2.44158
MIR6852	-1.87104	2.93648	-6.44958	7.23661e-10	1.67624e-08	12.0461
EGFR-AS1	-1.8672	-1.70239	-5.46345	1.28037e-07	1.66227e-06	7.05027
CALML3-AS1	-1.86696	-2.93606	-5.39188	1.82188e-07	2.27808e-06	6.71137
ST6GALNAC1	-1.86437	-3.72287	-4.68228	5.03504e-06	4.25252e-05	3.61243
TTTY15	-1.85582	-2.45337	-3.70725	0.000311626	0.00158558	0.0780073
INTS1	-1.85355	1.3694	-8.53101	2.5048e-15	2.45188e-13	24.2798
LRP1-AS	-1.84921	-1.04441	-4.10261	5.77925e-05	0.000364927	1.22486
SLC51B	-1.84771	-2.02833	-3.87189	0.000143454	0.000807146	0.412422
LAMB3	-1.8476	0.432363	-8.61748	1.42925e-15	1.51988e-13	24.8275
PRODH	-1.84594	0.430752	-4.5356	9.49971e-06	7.43296e-05	2.93264
KRT7-AS	-1.84425	-1.17564	-3.99617	8.8195e-05	0.0005273	0.827323
HIF1A-AS1	-1.84328	-1.39542	-4.6562	5.63564e-06	4.69119e-05	3.42971
LINC02348	-1.83936	-2.1647	-3.58389	0.000418377	0.00204257	-0.626957
OPLAH	-1.83501	1.87496	-8.23651	1.65902e-14	1.26015e-12	22.4352
FAM151A	-1.83348	2.69534	-3.94683	0.000106973	0.000625034	0.646118
LOC105369373	-1.831	-1.52392	-6.23879	2.34238e-09	4.72303e-08	10.9108
TUBB2B	-1.82973	2.12634	-8.85304	3.05867e-16	3.99763e-14	26.3329
MIR675	-1.82957	4.75962	-3.70452	0.000268731	0.0013937	-0.215369
LOC105376322	-1.82939	-3.12915	-6.35013	1.31849e-09	2.84558e-08	11.5188
CCL24	-1.82706	-0.887099	-3.3364	0.00099979	0.00429728	-1.4324
MRGPRF-AS1	-1.82658	-3.06972	-3.82027	0.000177131	0.000970712	0.312058
SMAD1-AS1	-1.82523	0.944445	-6.50636	5.28152e-10	1.2647e-08	12.3511
LINC00870	-1.81698	-0.00620029	-7.94958	1.01373e-13	6.22473e-12	20.6704
LOC101929609	-1.8127	-1.78781	-6.37217	1.1169e-09	2.45581e-08	11.6758
LOC107985728	-1.81211	-4.01811	-3.88648	0.00013672	0.000772789	0.55177
TPGS1	-1.81039	-1.73536	-3.7413	0.000235122	0.00124281	-0.00388689
CDC6	-1.80668	-1.7183	-5.03819	9.88257e-07	1.01628e-05	5.09002
FBXL18	-1.80623	-1.25952	-8.18882	2.24641e-14	1.60718e-12	22.1396
FAT1	-1.80391	1.10354	-6.16484	3.3964e-09	6.5777e-08	10.5494
SUSD2	-1.80189	-1.54699	-5.82493	2.04242e-08	3.26159e-07	8.8171
PKP4-AS1	-1.80066	-1.48592	-9.4747	4.93559e-18	1.19039e-15	30.3657
PDZD9	-1.79626	1.84875	-6.41565	8.66263e-10	1.96951e-08	11.8713
MIR6126	-1.7917	2.5741	-7.91621	1.24863e-13	7.54822e-12	20.4673
CLCN7	-1.78571	1.75338	-8.9242	1.91283e-16	2.64796e-14	26.7913
ABALON	-1.78372	1.42299	-7.83692	2.04478e-13	1.16962e-11	19.9867
LOC102724723	-1.78187	-2.06298	-5.68893	4.21094e-08	6.17648e-07	8.12224
LOC105375772	-1.7803	-0.546379	-4.78731	3.13424e-06	2.80189e-05	3.98814
MIR192	-1.77815	0.925061	-5.0279	1.04023e-06	1.06458e-05	5.07554
LOC105378281	-1.7769	-0.422486	-8.03071	6.09687e-14	3.95114e-12	21.166
ENTPD8	-1.77264	1.70167	-9.75263	7.22783e-19	2.19604e-16	32.2431
LOC101927183	-1.77211	0.157612	-5.17479	5.20384e-07	5.74535e-06	5.73771
MRGPRF	-1.77023	-0.0334202	-5.63497	5.4011e-08	7.7142e-07	7.8801
TMPRSS9	-1.76999	0.0581806	-6.68488	1.92333e-10	5.18989e-09	13.3298
LOC105371064	-1.76851	-4.17761	-7.02208	2.79708e-11	9.42905e-10	15.2212
LOC101929291	-1.76776	0.86932	-7.72542	4.07304e-13	2.14132e-11	19.3154
NPM2	-1.76528	-2.10776	-4.95372	1.46332e-06	1.43001e-05	4.71474
LOC112267916	-1.76401	-4.36534	-3.29424	0.00118826	0.00498198	-1.49102
MIR7847	-1.7625	1.3475	-4.72934	4.07477e-06	3.53071e-05	3.77436
LOC107987269	-1.76001	-2.91484	-6.81565	9.1324e-11	2.65013e-09	14.0523
MIR6789	-1.75897	2.48892	-9.58872	2.21362e-18	5.81884e-16	31.1488
LOC100131626	-1.75872	0.51761	-5.03208	1.01689e-06	1.04206e-05	5.0627
MIR6717	-1.75395	6.25846	-6.73824	1.42079e-10	3.93833e-09	13.6235
LOC107986486	-1.75391	-1.13766	-6.74308	1.38219e-10	3.84042e-09	13.6502
PGAP4	-1.75313	-0.737057	-6.422	8.36444e-10	1.91474e-08	11.9052
ABCA2	-1.75004	1.58983	-8.65857	1.09374e-15	1.2127e-13	25.0887
LOC105372503	-1.7492	-1.6547	-6.55243	4.08517e-10	1.01457e-08	12.6234
TMPPE	-1.74787	-1.98849	-5.60732	6.24016e-08	8.81573e-07	7.74157
MIR1292	-1.74595	1.0845	-5.3522	2.23911e-07	2.74981e-06	6.61582
MIR27B	-1.7459	1.33943	-6.11615	4.438e-09	8.3664e-08	10.318
PPP1R3C	-1.7421	5.64549	-5.72966	3.33556e-08	5.01836e-07	8.34429
LOC102723904	-1.74005	-2.83469	-6.64939	2.37062e-10	6.26675e-09	13.1276
MMP9	-1.73993	-2.44754	-3.5216	0.000524624	0.00248101	-0.836064
LOC105371100	-1.73911	0.351313	-8.26708	1.36548e-14	1.07194e-12	22.6251
BICDL1	-1.73839	-1.8459	-5.53036	9.1396e-08	1.23524e-06	7.37394
LOC105371709	-1.73692	-2.46651	-4.80166	3.03129e-06	2.72548e-05	4.13851
COL4A2-AS1	-1.73525	-0.516387	-5.58251	7.03758e-08	9.81778e-07	7.62537
ITGB3	-1.73223	-0.330124	-6.23743	2.29549e-09	4.63471e-08	10.9282
MIR3655	-1.7319	3.41667	-7.5594	1.12527e-12	5.22337e-11	18.3259
MIR6125	-1.72528	1.38812	-5.52995	9.24094e-08	1.24678e-06	7.36427
LOC105375064	-1.72341	-3.49525	-4.08978	6.22214e-05	0.000390051	1.34041
NUCB1-AS1	-1.72264	4.88843	-9.04776	8.43379e-17	1.2896e-14	27.5913
OLFM2	-1.72	3.92343	-4.71786	4.26675e-06	3.68342e-05	3.69383
CRYAA	-1.71493	2.49113	-6.79703	1.01594e-10	2.90562e-09	13.9489
LOC107984449	-1.71373	-2.71995	-4.15986	4.6493e-05	0.00030047	1.5139
DCAF8-DT	-1.71352	0.975757	-8.1972	2.13007e-14	1.53332e-12	22.1914
LOC107985381	-1.71336	-2.41551	-4.43727	1.47319e-05	0.000108792	2.59737
SCX	-1.71324	-2.26063	-6.39733	9.58341e-10	2.15788e-08	11.7735
TMEM121	-1.70885	-2.32298	-3.61476	0.000374076	0.00185296	-0.48135
LOC101927136	-1.70728	-0.752547	-4.68622	4.91108e-06	4.16436e-05	3.55992
LOC105369355	-1.70662	-2.50409	-5.06755	8.78673e-07	9.18934e-06	5.23887
SEC14L4	-1.70541	2.46955	-5.29928	2.8504e-07	3.37515e-06	6.28124
EEF1DP3	-1.70181	-2.20921	-4.54551	9.76254e-06	7.61824e-05	3.0374
LOC100128494	-1.70008	0.507595	-6.40674	9.09893e-10	2.06469e-08	11.8237
H4C15	-1.69936	0.77996	-9.30243	1.53617e-17	3.13868e-15	29.2552
LHX4	-1.69813	-3.59947	-6.49358	5.62622e-10	1.33494e-08	12.2893
CES1P1	-1.69643	4.00429	-7.96186	9.38852e-14	5.82611e-12	20.7452
PIEZO1	-1.69534	1.1216	-8.20284	2.05504e-14	1.51188e-12	22.2264
LOC105371939	-1.69113	-2.76003	-4.68849	4.92337e-06	4.17176e-05	3.63444
LOC105372524	-1.69101	-5.33599	-4.39052	1.79873e-05	0.00012988	2.50167
ZIM2	-1.69067	-3.88285	-5.09358	7.83201e-07	8.31729e-06	5.31604
LOC107987102	-1.68829	-0.0556219	-7.04266	2.45515e-11	8.31234e-10	15.3279
PARP10	-1.68611	2.78149	-7.79869	2.5912e-13	1.43031e-11	19.7559
GLIS2	-1.68502	-1.60511	-4.34963	2.09786e-05	0.000149223	2.18156
MCM2	-1.68396	-0.0455315	-5.92848	1.19105e-08	2.01771e-07	9.33737
LOC101928317	-1.6825	-3.52285	-5.95135	1.10793e-08	1.88785e-07	9.43921
LOC102724652	-1.68147	2.51055	-6.6971	1.79463e-10	4.86504e-09	13.3969
SPHK2	-1.6797	1.38619	-8.38356	6.48065e-15	5.59464e-13	23.3522
IDI2-AS1	-1.67867	2.4426	-4.41629	1.58382e-05	0.000115865	2.44774
LOC105371756	-1.67329	-4.11566	-4.97969	1.32228e-06	1.31191e-05	4.88518
LRRC58-DT	-1.67309	-3.2683	-4.12761	5.27704e-05	0.000336485	1.39424
SLC2A14	-1.67234	-2.97296	-4.6339	6.18738e-06	5.10452e-05	3.3401
EPHB2	-1.6719	-4.26388	-5.65468	4.91131e-08	7.08385e-07	7.9721
TNRC18P1	-1.66959	-2.97539	-5.76618	2.82409e-08	4.34668e-07	8.5359
ACE2	-1.66547	0.372729	-6.5442	4.24309e-10	1.05045e-08	12.5627
EXOSC10-AS1	-1.66524	-0.707932	-7.52284	1.40519e-12	6.3342e-11	18.1096
EYA2	-1.6648	-1.62713	-3.09131	0.00225766	0.00858688	-2.17845
LOC107984263	-1.66209	-1.03359	-5.03555	1.01358e-06	1.04049e-05	5.10156
TYMSOS	-1.65943	-0.644192	-5.85373	1.75909e-08	2.85197e-07	8.96112
CHTF18	-1.65847	-1.54632	-4.75934	3.54461e-06	3.12105e-05	3.87047
TEKTIP1	-1.65758	0.025141	-4.23533	3.37171e-05	0.000225375	1.73298
BHLHA15	-1.65654	-2.85344	-2.48319	0.0139012	0.0396775	-3.30997
LINC02038	-1.65588	-3.8012	-2.57484	0.0107733	0.0321891	-3.19935
MCHR1	-1.65525	-0.607518	-8.34803	8.13951e-15	6.82522e-13	23.1298
SORCS2	-1.65176	-0.357055	-4.48828	1.1649e-05	8.89548e-05	2.73904
MIRLET7BHG	-1.65079	-3.04057	-4.869	2.15875e-06	2.0234e-05	4.34341
FLVCR1-DT	-1.65015	-0.467898	-3.91357	0.000122029	0.000700289	0.523255
UCA1	-1.64782	-3.28217	-3.22379	0.0014719	0.00598662	-1.78504
GNAT1	-1.64588	-3.39124	-5.24095	3.80572e-07	4.33682e-06	6.03764
MIR639	-1.64413	2.33275	-8.759	5.79595e-16	6.95366e-14	25.7094
KRT7	-1.64279	0.576012	-3.82463	0.000171181	0.000941414	0.205719
E2F8	-1.64272	-4.55712	-3.59034	0.000414136	0.00202481	-0.526342
KCNJ5	-1.64271	-3.68737	-3.92192	0.000117997	0.00068027	0.554442
LAMA5	-1.64245	0.0900918	-4.69001	4.82926e-06	4.10242e-05	3.57591
LOC105372707	-1.64169	1.50263	-6.81608	9.10964e-11	2.64745e-09	14.0548
HECW1	-1.64002	-6.40864	-3.65598	0.000327829	0.0016566	-0.308417
ERICH5	-1.63949	1.86534	-6.22393	2.46952e-09	4.93349e-08	10.8575
MED16	-1.63917	1.89443	-7.43265	2.42446e-12	1.02015e-10	17.5788
KRT8	-1.63843	6.69695	-9.57404	2.44618e-18	6.35871e-16	31.0511
LINC02321	-1.63598	-1.79545	-4.82673	2.66042e-06	2.42464e-05	4.26009
JAZF1-AS1	-1.63566	-2.53756	-5.25018	3.64065e-07	4.17515e-06	6.04738
FNDC5	-1.63283	4.02195	-6.81547	9.1415e-11	2.65013e-09	14.0514
ZFP91-CNTF	-1.63134	0.115048	-5.45789	1.3105e-07	1.69575e-06	7.02745
SYT7	-1.63067	2.97573	-7.54931	1.19648e-12	5.53197e-11	18.2662
LOC112268430	-1.6287	5.40487	-7.40042	2.94362e-12	1.20817e-10	17.3901
IDH2-DT	-1.62709	1.62578	-7.2094	9.20496e-12	3.36485e-10	16.2813
LOC105372824	-1.62639	-1.4627	-5.24292	3.74215e-07	4.27823e-06	6.02013
DUSP8	-1.626	-3.03827	-2.88145	0.0043654	0.0150654	-2.68207
NNAT	-1.62457	-1.72479	-6.41759	8.70085e-10	1.97628e-08	11.8926
L3MBTL2-AS1	-1.62456	-1.14557	-9.09621	6.10927e-17	9.99486e-15	27.9063
EMILIN1	-1.62332	0.865168	-6.08258	5.27552e-09	9.75579e-08	10.1237
WDR24	-1.62097	0.297265	-9.54807	2.91865e-18	7.26402e-16	30.8785
TUBB4A	-1.61892	-3.40361	-3.67098	0.000305788	0.00155927	-0.334246
TRAF7	-1.61312	2.7842	-11.9916	9.36204e-26	1.99114e-22	47.7597
MIR1306	-1.61211	1.36867	-6.38616	1.02666e-09	2.28463e-08	11.732
ALX3	-1.61188	-0.427519	-9.91073	2.43924e-19	8.44379e-17	33.3053
TMEM104	-1.61084	0.244284	-10.5785	2.32397e-21	1.51026e-18	37.8574
LOC105371578	-1.61008	1.71019	-7.3805	3.31784e-12	1.34993e-10	17.2736
INHBE	-1.60858	5.89451	-7.54568	1.22317e-12	5.611e-11	18.2447
FDPS	-1.60824	6.17468	-5.66862	4.55367e-08	6.61989e-07	8.04443
CORO1B	-1.60659	1.88806	-9.89239	2.76774e-19	9.25018e-17	33.1818
FCAMR	-1.60523	1.81209	-4.95962	1.42396e-06	1.39733e-05	4.74079
LOC105373053	-1.6045	-0.408814	-4.66418	5.42743e-06	4.5527e-05	3.46515
RHBDD3	-1.60251	0.746213	-7.54276	1.2451e-12	5.68927e-11	18.2274
LOC107984340	-1.60189	3.66246	-6.99043	3.32918e-11	1.09699e-09	15.032
LOC105377700	-1.59968	-0.616397	-6.06906	5.66951e-09	1.03705e-07	10.0542
MIR3661	-1.5992	3.65999	-6.45626	6.92093e-10	1.61592e-08	12.0887
GAS6	-1.5972	3.10605	-7.67062	5.70381e-13	2.88209e-11	18.9874
LOC105378552	-1.59653	-4.45181	-5.24115	3.92149e-07	4.46005e-06	6.04708
SPECC1L-ADORA2A	-1.59597	0.40705	-8.82991	3.56164e-16	4.59498e-14	26.1842
MAP1S	-1.5918	-0.965369	-5.95746	1.02302e-08	1.7542e-07	9.48415
GGT3P	-1.59109	-1.98548	-6.89662	5.73296e-11	1.76943e-09	14.5043
ABCB8	-1.5903	1.51204	-9.55951	2.70025e-18	6.94203e-16	30.9545
CRACR2A	-1.589	-2.69434	-4.71217	4.37639e-06	3.76418e-05	3.66966
ATP13A2	-1.58762	-0.162101	-7.21168	9.08165e-12	3.3354e-10	16.2944
TP53I3	-1.58712	1.47022	-5.66854	4.55568e-08	6.61989e-07	8.04401
LOC107984328	-1.58647	-0.985226	-5.64508	5.13145e-08	7.37409e-07	7.92941
ZMYM4-AS1	-1.58523	-1.20843	-4.01353	8.33344e-05	0.00050183	0.922887
DAGLA	-1.58509	-3.62426	-4.91173	1.7754e-06	1.70507e-05	4.53007
PCGF3-AS1	-1.58435	-2.31862	-4.69266	4.78462e-06	4.07189e-05	3.62126
LINC00482	-1.58304	-0.93695	-4.69691	4.68353e-06	3.99749e-05	3.60508
SLC1A7	-1.58295	-1.80942	-3.796	0.000190801	0.00103496	0.104275
GLI4	-1.58103	0.138827	-5.44131	1.42248e-07	1.8245e-06	6.94866
CBR1-AS1	-1.58048	2.88216	-8.5472	2.25552e-15	2.23593e-13	24.3822
BCAR1	-1.57926	0.606389	-6.58406	3.39462e-10	8.57636e-09	12.7789
CEP170B	-1.57915	0.508245	-6.64435	2.4183e-10	6.36401e-09	13.1077
SRMS	-1.57808	-4.19277	-3.87857	0.000141314	0.000796254	0.521551
FDXR	-1.57463	1.97784	-8.91824	1.98975e-16	2.73825e-14	26.7528
LSS	-1.5735	4.8102	-6.08256	5.27617e-09	9.75579e-08	10.1236
GGT1	-1.57146	3.81834	-8.10034	3.9326e-14	2.64377e-12	21.5935
LOC112268469	-1.57145	0.116943	-9.34076	1.21846e-17	2.59145e-15	29.4824
MXD4	-1.56906	2.49092	-9.76939	6.44368e-19	2.03716e-16	32.3554
FBXW5	-1.56775	4.01339	-9.08729	6.48323e-17	1.04604e-14	27.8482
PLCG1-AS1	-1.56325	0.115416	-8.15809	2.72959e-14	1.91768e-12	21.9496
LOC105377927	-1.55993	0.613417	-5.09083	7.71958e-07	8.23152e-06	5.32639
IL9R	-1.55944	-6.07238	-3.80474	0.000185473	0.00101098	0.217271
TNNC2	-1.55941	-2.08043	-2.40981	0.0168355	0.0465509	-3.87744
RPEL1	-1.5574	-3.89022	-5.0654	9.00002e-07	9.37469e-06	5.25366
SDCBP2	-1.55721	0.257639	-5.53043	9.13654e-08	1.23524e-06	7.37426
TMEM18-DT	-1.55676	-3.88258	-5.73096	3.33021e-08	5.01352e-07	8.34633
LOC101927834	-1.55271	-3.60481	-2.90929	0.00403024	0.0140728	-2.4907
CACNA1H	-1.55212	1.87167	-4.13071	5.16184e-05	0.000330129	1.33127
CDC42EP1	-1.55008	2.94211	-6.3127	1.52432e-09	3.2302e-08	11.3243
OSGIN1	-1.54848	5.18598	-6.73679	1.43253e-10	3.96615e-09	13.6155
BCL9L	-1.54825	-1.13352	-5.80481	2.26636e-08	3.57287e-07	8.71678
TEDC1	-1.54709	0.825152	-4.55412	8.76726e-06	6.93643e-05	3.00884
SLC16A3	-1.54589	-0.985333	-6.35234	1.22712e-09	2.66808e-08	11.5342
ST14	-1.54583	0.778114	-6.13772	3.92881e-09	7.50323e-08	10.4086
TSGA13	-1.54466	-4.50904	-4.16746	4.6266e-05	0.000299169	1.61999
LRP3	-1.54275	2.32918	-7.33004	4.48926e-12	1.74752e-10	16.9795
HLA-L	-1.53982	0.048712	-3.44994	0.000673621	0.00308282	-1.06859
RAB3B	-1.53975	-6.29654	-2.76488	0.00628073	0.0204392	-3.05043
TYMP	-1.5392	3.16556	-6.66421	2.1618e-10	5.76834e-09	13.2164
CCDC144A	-1.5391	-4.66862	-2.51737	0.01257	0.0365946	-3.67318
LOC105372245	-1.53709	-3.85523	-5.26674	3.37438e-07	3.9081e-06	6.18776
GGTLC3	-1.53683	-2.43205	-5.84274	1.87244e-08	3.01692e-07	8.93011
TUBB2A	-1.53644	3.64762	-8.03957	5.7666e-14	3.77898e-12	21.2203
DUXAP9	-1.53418	-4.64923	-3.69533	0.000278629	0.00143865	-0.207251
TBC1D16	-1.53393	0.201736	-13.5474	1.04279e-30	2.43962e-26	58.9171
TGM3	-1.53349	-3.47702	-5.12476	6.71537e-07	7.26671e-06	5.49589
LOC105373020	-1.53291	-1.46453	-4.70345	4.60768e-06	3.93994e-05	3.73899
LOC105378973	-1.53193	-0.904156	-4.87381	2.11782e-06	1.98901e-05	4.36209
MIR1181	-1.53041	4.25274	-10.293	1.72077e-20	8.89862e-18	35.8987
KIF1A	-1.53021	-3.87257	-4.32531	2.32261e-05	0.000163127	2.08526
FLNA	-1.52969	1.38465	-5.76166	2.83054e-08	4.35374e-07	8.5025
CCDC9B	-1.52864	-0.159664	-6.44971	7.17657e-10	1.66398e-08	12.0536
LOC102724262	-1.527	-1.89374	-5.34868	2.27781e-07	2.78564e-06	6.49827
POLD1	-1.52623	-0.48434	-7.47817	1.84185e-12	7.93556e-11	17.8463
LOC102723834	-1.52538	-4.06632	-3.43527	0.00071903	0.00325876	-1.03558
LAMB2	-1.52533	3.84996	-10.8499	3.41372e-22	2.95793e-19	39.7341
PCNX3	-1.52532	0.863452	-9.9522	1.83259e-19	6.91509e-17	33.585
IGSF3	-1.52421	-2.78253	-4.22735	3.48397e-05	0.000232149	1.70206
LOC107987014	-1.5225	-3.85913	-4.00996	8.4638e-05	0.000508241	0.999466
MAPK8IP2	-1.52029	-4.77901	-4.07606	6.46601e-05	0.000403198	1.15988
DAB2IP	-1.51803	0.253185	-9.89471	2.72379e-19	9.23522e-17	33.1974
LINC01639	-1.51761	-1.58379	-2.96047	0.00341965	0.0122403	-2.51121
TSSK4	-1.5144	-2.68379	-4.03928	7.49437e-05	0.000458541	1.06472
EFCAB14-AS1	-1.51297	0.283294	-3.99942	8.70731e-05	0.000521124	0.83935
LOC101929160	-1.51079	-3.25088	-4.52759	9.8778e-06	7.6979e-05	2.97338
MKI67	-1.51011	-3.5748	-4.22177	3.5646e-05	0.000237116	1.68046
LINC01123	-1.50819	-1.77987	-6.17149	3.27714e-09	6.37313e-08	10.5839
TECTB	-1.50805	-3.02532	-3.3659	0.000902193	0.00394151	-1.3383
RHEX	-1.50716	-1.15875	-4.21839	3.62052e-05	0.000240153	1.6661
LRRC8E	-1.50699	-0.474332	-8.76598	5.41954e-16	6.56943e-14	25.7743
IL21R	-1.50555	-3.77252	-4.5708	8.15405e-06	6.51516e-05	3.07772
A1BG-AS1	-1.50506	6.56799	-9.21534	2.75625e-17	5.07737e-15	28.684
NYNRIN	-1.50448	0.688929	-3.99516	8.85463e-05	0.000529264	0.82359
AEN	-1.50323	0.797932	-8.48755	3.3177e-15	3.12974e-13	24.0055
C16orf96	-1.50238	-3.65698	-6.00715	7.87314e-09	1.40177e-07	9.737
NDUFS7	-1.50185	2.38336	-5.73522	3.24192e-08	4.9027e-07	8.37173
KLF13	-1.50132	3.3291	-8.86254	2.87323e-16	3.7977e-14	26.3939
TPI1P2	-1.50028	-1.85014	-6.99363	3.26767e-11	1.07976e-09	15.0501
MYLK-AS1	-1.49999	1.47913	-7.34607	4.07865e-12	1.61455e-10	17.0728
EVI5L	-1.49991	-0.536419	-7.40652	2.83765e-12	1.17291e-10	17.4257
PGLYRP2	-1.49932	5.88487	-8.91135	2.08239e-16	2.84897e-14	26.7084
LAMA3	-1.49837	-1.06934	-5.59811	6.5061e-08	9.15825e-07	7.70093
ZIC4	-1.49819	-3.40597	-3.71232	0.000261908	0.00136315	-0.149358
LYPD2	-1.49812	-1.9316	-3.35632	0.00094359	0.0040918	-1.28599
LOC105369946	-1.49723	-4.76822	-3.0754	0.00239452	0.00904129	-2.18503
LOC105374739	-1.49678	3.16233	-5.64127	5.23162e-08	7.50422e-07	7.91079
GGT2P	-1.49658	-3.0816	-5.81268	2.17609e-08	3.45384e-07	8.75597
CSNK2A3	-1.49645	0.391419	-6.39386	9.84123e-10	2.20744e-08	11.7484
LOC105378230	-1.49629	-2.48621	-3.8973	0.00013062	0.000742254	0.593464
LOC107987110	-1.49593	-3.06371	-2.9851	0.00319776	0.0115379	-2.21104
MIR3614	-1.49174	3.01055	-6.52924	4.61272e-10	1.13e-08	12.4818
COL4A2-AS2	-1.49147	-3.978	-2.97554	0.00331744	0.0119164	-2.15936
OGFRP1	-1.4887	-2.80048	-4.90898	1.81388e-06	1.73632e-05	4.54565
MIA2-AS1	-1.48749	-1.52646	-5.99746	8.33586e-09	1.47517e-07	9.68236
KCNIP3	-1.48671	-2.10225	-5.62537	5.66978e-08	8.0635e-07	7.83336
PGLS-DT	-1.48597	-0.596872	-7.53038	1.34231e-12	6.0859e-11	18.1542
ZWINT	-1.48532	-0.032046	-5.68202	4.25371e-08	6.23141e-07	8.11006
GPR17	-1.48395	-2.09135	-3.93986	0.000109915	0.000639944	0.620664
MID1IP1	-1.48365	2.08128	-7.34664	4.06469e-12	1.61175e-10	17.0761
ITIH4-AS1	-1.48259	8.17298	-8.3056	1.06782e-14	8.58473e-13	22.865
LOC101928357	-1.48095	-3.1416	-4.25941	3.08074e-05	0.000208668	1.85842
NOS1AP	-1.48091	-2.31824	-5.23047	3.97284e-07	4.51626e-06	5.96277
C19orf25	-1.48074	1.64357	-8.66343	1.05959e-15	1.19179e-13	25.1196
LOC101927088	-1.47896	-4.6013	-2.62311	0.00936776	0.028581	-3.24137
TBL3	-1.47845	0.43885	-8.64405	1.20225e-15	1.31433e-13	24.9963
NOL4	-1.47814	-1.34682	-5.50467	1.0389e-07	1.38332e-06	7.25072
LOC105376781	-1.47684	-4.05091	-3.58059	0.000422995	0.00206037	-0.637433
MB	-1.47626	-0.494719	-3.18038	0.00168688	0.00670254	-1.91281
RHPN1	-1.4755	-4.04175	-3.69549	0.000277874	0.0014357	-0.246549
LOC105379282	-1.47484	-3.7329	-3.59995	0.000395514	0.00194416	-0.532526
SPNS1	-1.47464	1.72878	-10.773	5.88928e-22	4.88489e-19	39.2005
LOC107987300	-1.47374	-2.58243	-6.42621	8.17209e-10	1.87621e-08	11.9278
RECQL4	-1.4725	-1.15097	-5.90754	1.32899e-08	2.22402e-07	9.23161
CACTIN-AS1	-1.4722	-0.975293	-7.25284	7.1133e-12	2.6798e-10	16.5319
CYFIP2	-1.47026	2.1933	-5.6299	5.54149e-08	7.90025e-07	7.8554
BLTP2	-1.4683	3.30362	-10.9685	1.47068e-22	1.32333e-19	40.558
MLIP	-1.46807	1.34838	-3.08341	0.00231197	0.00876922	-2.20084
CENATAC-DT	-1.46703	-2.7833	-4.93505	1.6142e-06	1.56763e-05	4.62263
SIRPB1	-1.46648	-2.4152	-4.76858	3.40069e-06	3.01589e-05	3.90997
COL6A2	-1.46642	2.12354	-5.06728	8.62339e-07	9.04278e-06	5.22042
LOC105375213	-1.46545	-3.64639	-4.30043	2.58568e-05	0.000179024	1.98448
PDZK1IP1	-1.46516	-0.396827	-2.6808	0.00791384	0.0248449	-3.30991
CHST9	-1.46382	-0.247898	-4.14845	4.80485e-05	0.000309582	1.39881
LOC105371716	-1.4635	-4.63666	-6.07198	5.65193e-09	1.03464e-07	10.0582
PLEC	-1.46211	0.994865	-5.3633	2.08712e-07	2.58761e-06	6.58039
EXTL3	-1.4621	1.1126	-12.0799	4.9256e-26	1.15235e-22	48.3881
ADAT3	-1.46193	-2.29014	-4.74249	3.83244e-06	3.34427e-05	3.83231
LOC100652999	-1.46146	-0.364916	-4.95807	1.4342e-06	1.40448e-05	4.73395
ADGRD1-AS1	-1.45702	-2.53577	-2.80217	0.00557493	0.0184817	-2.62288
DMTN	-1.45681	1.62448	-7.01131	2.948e-11	9.86672e-10	15.1501
LOC100289656	-1.45336	-2.82826	-5.9254	1.23145e-08	2.07713e-07	9.33479
H4C14	-1.45333	1.08969	-8.45487	4.09632e-15	3.67178e-13	23.7998
MIR7109	-1.45211	1.73897	-6.29155	1.73495e-09	3.62403e-08	11.2255
SYT2	-1.45211	-5.84875	-4.73116	4.04175e-06	3.506e-05	3.7821
HUNK	-1.45153	-3.43306	-4.12311	5.33058e-05	0.000339411	1.3013
FAM85A	-1.45111	-1.94319	-6.38597	1.02014e-09	2.27514e-08	11.713
ANXA6	-1.45102	5.87985	-8.98765	1.25689e-16	1.83781e-14	27.2015
TJP3	-1.44909	0.0788702	-6.77366	1.16108e-10	3.27269e-09	13.8193
LINC01515	-1.44883	-0.806481	-4.32083	2.3842e-05	0.000166901	2.06192
RABEP2	-1.44792	-0.105323	-6.15976	3.49056e-09	6.74332e-08	10.5229
LOC112268169	-1.44741	-2.99322	-4.94089	1.61737e-06	1.56875e-05	4.69612
RBM38-AS1	-1.44648	-3.17547	-4.41067	1.62845e-05	0.000118647	2.50063
DPYD-AS1	-1.4455	1.75681	-4.76368	3.47628e-06	3.07401e-05	3.88902
ANKRD36BP1	-1.44467	-1.92989	-3.17209	0.00173899	0.00687921	-1.93936
PLEKHH3	-1.44164	0.732609	-5.92397	1.21949e-08	2.05844e-07	9.31459
POLR2E	-1.43808	4.29195	-10.25	2.3229e-20	1.13771e-17	35.6052
BACE1-AS	-1.43647	0.617069	-9.37332	9.52899e-18	2.12315e-15	29.7219
ZNF541	-1.43602	-5.04259	-2.8728	0.00449011	0.0154117	-2.65136
PDGFA	-1.43525	-0.724373	-3.94616	0.000107251	0.000626188	0.643687
FKBP1A-SDCBP2	-1.43345	1.23951	-7.99654	7.55536e-14	4.81259e-12	20.957
ANXA2P2	-1.43192	1.41294	-5.2474	3.66228e-07	4.19546e-06	6.04082
TRPV4	-1.43075	0.509228	-6.41681	8.60733e-10	1.96075e-08	11.8775
LOC107987098	-1.43075	-5.32363	-4.1399	5.03073e-05	0.00032269	1.43947
CDH24	-1.43051	-4.09887	-3.92001	0.000119186	0.000685942	0.585854
MROH1	-1.4305	-0.436057	-6.91137	5.26481e-11	1.63881e-09	14.587
ZNF205	-1.42938	-0.133743	-6.191	2.95017e-09	5.78535e-08	10.6855
LOC107986029	-1.42866	-1.46769	-2.8079	0.00548555	0.0182268	-2.88396
LOC101928059	-1.42788	-2.16169	-7.08136	1.95759e-11	6.77482e-10	15.5479
LOC105372465	-1.42723	-1.27863	-4.63233	6.30573e-06	5.1908e-05	3.36043
LOC105369194	-1.42669	-2.62592	-6.84192	7.85475e-11	2.32316e-09	14.1986
INF2	-1.42644	1.33234	-5.82671	2.02373e-08	3.23396e-07	8.82596
MIR4444-1	-1.42591	3.12128	-6.14403	3.79813e-09	7.27742e-08	10.4413
HGFAC	-1.42546	5.21719	-4.86667	2.1818e-06	2.04418e-05	4.33328
LOC101927872	-1.42415	-5.21157	-6.99592	3.32478e-11	1.09699e-09	15.0351
IKBKG	-1.42381	1.67122	-8.47291	3.64639e-15	3.35856e-13	23.9133
KIF1C-AS1	-1.42089	2.61042	-7.44365	2.26891e-12	9.61615e-11	17.6434
EFHB	-1.41802	-3.01766	-5.50842	1.01968e-07	1.36084e-06	7.26867
LOC105374234	-1.41585	-0.329016	-4.46095	1.32058e-05	9.90862e-05	2.65891
CDC14C	-1.41497	-3.21775	-3.43136	0.000722465	0.00327179	-1.13164
MIR555	-1.41224	1.19401	-5.35668	2.16428e-07	2.66492e-06	6.54599
MDN1-AS1	-1.41215	-1.47938	-4.65507	5.63651e-06	4.69119e-05	3.4288
SLCO2B1	-1.4104	5.65722	-9.25329	2.13694e-17	4.20116e-15	28.9327
LOC107984665	-1.41016	-1.56663	-3.17902	0.00170541	0.00676353	-1.64711
CCNP	-1.40983	-2.72442	-3.95813	0.0001025	0.000601755	0.68651
LOC101927793	-1.40843	-0.267144	-4.77637	3.28371e-06	2.92323e-05	3.94334
GLUD2	-1.40758	2.21909	-5.85347	1.76145e-08	2.85382e-07	8.95983
TUBB3	-1.40713	-2.19372	-5.87672	1.56083e-08	2.56971e-07	9.07647
SLC6A19	-1.40624	-2.86718	-2.45127	0.0150369	0.0423127	-3.8312
GPAA1	-1.40593	4.25531	-9.47834	4.68463e-18	1.14163e-15	30.416
PAQR4	-1.40556	-1.52332	-5.24186	3.76123e-07	4.29658e-06	6.01526
MBD3	-1.40426	1.8923	-5.34134	2.32333e-07	2.8339e-06	6.47746
LRP5	-1.40396	3.28575	-7.64688	6.59715e-13	3.26992e-11	18.8458
AMIGO3	-1.40374	-1.04792	-4.77027	3.37495e-06	2.99533e-05	3.91722
DISC1FP1	-1.4037	-1.64619	-3.4276	0.000734512	0.00331672	-1.05685
RIMS3	-1.40336	-2.62097	-8.36263	7.4124e-15	6.28309e-13	23.2211
C1orf159	-1.40221	-0.583539	-4.65147	5.72672e-06	4.75938e-05	3.4137
SIGLEC15	-1.40189	-2.58596	-5.17165	5.28245e-07	5.82389e-06	5.69013
CLPTM1	-1.40024	4.16867	-10.0634	8.4934e-20	3.61278e-17	34.3371
PRX	-1.39728	-1.65844	-8.10935	3.71512e-14	2.512e-12	21.649
NALCN	-1.39723	-3.5894	-3.41578	0.000759665	0.00341186	-1.17939
LOC105373881	-1.39639	-2.96563	-4.76836	3.43117e-06	3.04061e-05	3.93832
CDHR2	-1.3958	3.66467	-5.0608	8.88958e-07	9.27617e-06	5.19133
MCM5	-1.39502	1.20948	-6.53212	4.53922e-10	1.11549e-08	12.4973
EPHA1	-1.39341	2.85025	-9.72941	8.47322e-19	2.4473e-16	32.0877
MMP14	-1.3929	1.53322	-6.98758	3.38485e-11	1.10909e-09	15.0159
TNFRSF12A	-1.3927	1.29327	-3.51933	0.000527008	0.00249028	-0.841387
ELFN1	-1.39161	0.478577	-7.58066	9.88617e-13	4.65366e-11	18.4519
TUBB4B	-1.39113	5.20836	-9.88833	2.84614e-19	9.37823e-17	33.1545
DUS3L	-1.39097	0.634856	-7.30457	5.22699e-12	2.00468e-10	16.8315
C6orf132	-1.39084	-5.1009	-2.8134	0.00537415	0.0179304	-2.91713
CDT1	-1.39056	-2.92074	-3.87249	0.000142584	0.00080283	0.376777
EXO1	-1.38991	-4.03795	-3.39918	0.000807362	0.00358751	-1.19203
LOC105375683	-1.38919	-3.88689	-3.45127	0.000702033	0.00319596	-0.830949
ADAMTSL5	-1.38877	-1.49415	-5.13326	6.31727e-07	6.87727e-06	5.51833
LOC107985139	-1.38856	0.366542	-4.69292	4.76722e-06	4.05856e-05	3.58822
LBX2	-1.38775	0.474169	-6.87508	6.4912e-11	1.96204e-09	14.3837
ALDH1L1-AS2	-1.38682	1.13503	-5.36055	2.11538e-07	2.61295e-06	6.56748
CTSD	-1.38656	7.47284	-7.28398	5.90988e-12	2.24816e-10	16.7121
LOC283194	-1.38636	-2.92873	-4.41198	1.6162e-05	0.000117828	2.46662
SPSB1	-1.38628	1.30798	-5.72662	3.38781e-08	5.09042e-07	8.32932
WDR62	-1.38627	-3.54294	-4.48471	1.18539e-05	9.0245e-05	2.76015
UNC119B	-1.38564	2.15729	-11.2499	1.97234e-23	2.71428e-20	42.524
PLIN4	-1.3834	1.59135	-4.82401	2.64848e-06	2.41564e-05	4.14833
LOC112267937	-1.38301	-3.26329	-3.01341	0.00292251	0.0106933	-2.20095
FMO1	-1.38279	-0.415396	-2.62585	0.0092586	0.0283237	-3.4499
LONP1	-1.38004	3.59055	-9.21629	2.73876e-17	5.07737e-15	28.6902
EEF1AKMT4-ECE2	-1.37948	-1.49758	-6.74127	1.39645e-10	3.87545e-09	13.6403
NDUFA6-DT	-1.37917	1.73495	-3.77156	0.000209213	0.00112234	0.0182139
IGFBPL1	-1.3784	-3.01707	-2.98324	0.00318156	0.0114954	-2.49051
PRSS54	-1.3767	-3.8236	-5.43058	1.51895e-07	1.93235e-06	6.91852
ODAD3	-1.37667	-0.502357	-6.51831	4.90249e-10	1.18601e-08	12.4227
DAPK3	-1.37611	1.20871	-8.18388	2.3179e-14	1.64824e-12	22.109
RAI1	-1.37426	-1.45512	-5.73332	3.27351e-08	4.94303e-07	8.36239
LINC02593	-1.37347	-1.97234	-3.43283	0.000715211	0.0032444	-1.12396
SNORA81	-1.3731	0.154812	-3.89508	0.000131745	0.000748103	0.492993
CLDN3	-1.37307	1.74306	-4.65839	5.55443e-06	4.63832e-05	3.44276
RNF186	-1.37182	-1.60065	-4.42194	1.5494e-05	0.00011363	2.50657
BCAM	-1.36978	1.70351	-5.34758	2.2536e-07	2.76326e-06	6.50671
SLC6A1-AS1	-1.36929	-1.05147	-3.33144	0.00101914	0.00436762	-1.35931
LOC112268444	-1.36863	-4.04952	-5.55419	8.11259e-08	1.11186e-06	7.4886
H2BC20P	-1.3685	-2.10947	-4.9882	1.2631e-06	1.26337e-05	4.89138
SEZ6	-1.36801	-5.76167	-2.52893	0.0124671	0.0363586	-3.31744
POMK	-1.36704	-2.29384	-3.1276	0.00201107	0.0077844	-2.07219
SNORC	-1.36535	0.66651	-5.77178	2.68706e-08	4.14942e-07	8.55264
LTBP4	-1.36391	0.313284	-4.06917	6.60609e-05	0.000410927	1.09899
MIR621	-1.36323	5.08871	-5.53807	8.79413e-08	1.19407e-06	7.411
LOC105378460	-1.36322	-0.173777	-7.30352	5.26003e-12	2.01405e-10	16.8254
HARBI1	-1.36261	-0.463032	-8.28762	1.19773e-14	9.56346e-13	22.753
LINC00449	-1.36192	-2.49707	-4.88407	2.08262e-06	1.96068e-05	4.38231
FTCD-AS1	-1.3615	5.18727	-6.22378	2.47149e-09	4.93349e-08	10.8567
LOC105376707	-1.35979	-4.19075	-2.90622	0.00404652	0.014117	-2.61381
SREBF2	-1.35861	3.10049	-7.46293	2.01961e-12	8.65363e-11	17.7566
TEDC2	-1.35754	-2.55481	-4.17053	4.40799e-05	0.000286538	1.51971
LOC102724823	-1.35738	-3.80647	-4.5009	1.10339e-05	8.48301e-05	2.79051
SLC22A18	-1.356	3.16201	-5.71117	3.66627e-08	5.45626e-07	8.25321
VARS1	-1.35594	2.05405	-9.90984	2.45428e-19	8.44379e-17	33.2993
PRKCZ-AS1	-1.35482	-1.81589	-3.99504	8.85851e-05	0.000529308	0.823178
FBXO2	-1.35353	3.66406	-6.19982	2.81318e-09	5.54494e-08	10.7315
SLC25A5-AS1	-1.35266	1.85304	-8.82936	3.57464e-16	4.59498e-14	26.1806
BHLHE40-AS1	-1.35162	-1.95019	-5.77736	2.61099e-08	4.03996e-07	8.58032
ACTG1P25	-1.35112	-1.77852	-6.21511	2.59018e-09	5.15284e-08	10.8114
CNTFR-AS1	-1.34868	-2.51461	-3.0042	0.00299288	0.0109165	-2.38886
PTPRU	-1.34836	1.48107	-7.27615	6.19233e-12	2.35178e-10	16.6667
PNPLA3	-1.34828	3.00128	-6.09491	4.93992e-09	9.23078e-08	10.1873
ADAMTSL4-AS2	-1.34827	0.30886	-5.33199	2.43157e-07	2.94444e-06	6.43375
B4GALT4-AS1	-1.34622	-0.0881197	-5.63066	5.52032e-08	7.87487e-07	7.85908
MIR4707	-1.34579	1.73292	-5.44108	1.43009e-07	1.83226e-06	6.94398
RHCG	-1.34527	-2.27148	-4.04149	7.37453e-05	0.000452394	0.995487
DHCR7	-1.34523	5.40848	-5.47948	1.17751e-07	1.5459e-06	7.13031
MSMP	-1.34517	1.0695	-6.82622	8.59553e-11	2.5168e-09	14.1111
H2BC18	-1.34491	-2.81913	-4.76584	3.47964e-06	3.07401e-05	3.88968
TOP3B	-1.34484	0.83079	-8.47519	3.59321e-15	3.33584e-13	23.9277
GPR84-AS1	-1.34439	-1.47543	-4.18428	4.18232e-05	0.000273235	1.61214
LOXL4	-1.34379	-0.871008	-3.11316	0.00210016	0.0080778	-2.11325
NKD2	-1.34296	-3.60991	-3.12718	0.00201014	0.00778276	-1.98073
APBA3	-1.34244	0.726828	-7.34359	4.13964e-12	1.62768e-10	17.0584
MGRN1	-1.34104	1.07076	-6.23218	2.36164e-09	4.74425e-08	10.9007
CARNMT1-AS1	-1.34075	-2.23418	-3.78385	0.000200447	0.00108152	0.0591001
BEND3P3	-1.34003	-3.38654	-4.2078	3.7744e-05	0.0002493	1.62648
PRC1	-1.34	-1.38477	-5.54801	8.36757e-08	1.14279e-06	7.45883
CCDC22	-1.33634	1.48003	-10.2906	1.74968e-20	8.89862e-18	35.8824
SLC25A22	-1.33631	1.83472	-6.66699	2.1281e-10	5.68992e-09	13.2317
YIF1B	-1.33533	1.88985	-9.62918	1.6804e-18	4.57127e-16	31.4182
LMNB2	-1.33508	-0.325886	-8.37649	6.78165e-15	5.8116e-13	23.3079
SLC7A5	-1.33507	0.894098	-8.03095	6.08766e-14	3.95114e-12	21.1675
E4F1	-1.33326	0.897266	-5.7916	2.42627e-08	3.79039e-07	8.65105
TMEM161A	-1.33266	2.1548	-8.43385	4.69031e-15	4.15643e-13	23.6677
H2BC11	-1.33206	-1.97069	-3.40649	0.00079111	0.00352802	-1.17165
PRR7	-1.33056	-5.84954	-3.89787	0.000129488	0.000736742	0.467332
LOC105374651	-1.32934	-2.25645	-3.70655	0.000267004	0.00138628	-0.209069
PSKH1	-1.32908	2.27348	-8.76641	5.40417e-16	6.56943e-14	25.777
TMUB1	-1.32813	3.25775	-6.59865	3.12761e-10	8.03189e-09	12.8583
ZFPM1	-1.3272	-1.86788	-4.12321	5.32016e-05	0.000338957	1.30281
LEFTY1	-1.32327	-1.64834	-3.70544	0.000268099	0.00139134	-0.212883
NACC1	-1.32316	1.34226	-9.16308	3.91009e-17	6.8266e-15	28.3423
ADAM15	-1.32232	2.33305	-9.63492	1.61584e-18	4.44736e-16	31.4566
EVPLL	-1.32181	-0.979855	-4.08506	6.2e-05	0.000388976	1.1587
LOC105379237	-1.321	2.25486	-3.53574	0.000497451	0.00236782	-0.787604
LOC105370928	-1.32098	-3.68396	-5.74911	3.03455e-08	4.62498e-07	8.43591
ABCA3	-1.32001	-2.01402	-6.07111	5.60778e-09	1.02738e-07	10.0647
FCN1	-1.31941	-1.34737	-4.01521	8.18214e-05	0.000494756	0.897799
AGRN	-1.31933	0.995984	-5.13891	6.15027e-07	6.71109e-06	5.54399
CLEC11A	-1.31879	0.0554956	-4.79755	2.98493e-06	2.69208e-05	4.03428
SNORD83A	-1.31813	0.445391	-3.48152	0.000607477	0.00281592	-0.830624
AP2A1	-1.31779	2.48443	-9.10752	5.66577e-17	9.46791e-15	27.9799
LOC107985358	-1.31714	-0.0622811	-7.13474	1.44617e-11	5.12624e-10	15.8427
TREH	-1.31672	1.50927	-4.89374	1.928e-06	1.83356e-05	4.45133
LOC105377265	-1.31526	-3.31219	-3.83701	0.00016431	0.000907679	0.245586
ME1	-1.31481	1.89563	-3.94637	0.000107163	0.000625832	0.644453
H2BC4	-1.31427	1.85929	-5.5716	7.43398e-08	1.02667e-06	7.57264
LLPH-DT	-1.31427	-2.74915	-3.42487	0.00075129	0.00338008	-1.1201
RNF17	-1.31412	-6.16609	-3.62488	0.000367545	0.00182408	-0.363957
CDHR5	-1.31292	4.60549	-5.52154	9.55108e-08	1.28418e-06	7.33159
MFSD3	-1.31217	2.21155	-7.14732	1.32844e-11	4.73765e-10	15.9247
SCIN	-1.31182	-6.42925	-2.49852	0.0133474	0.0384039	-3.54797
ESYT1	-1.31005	4.18625	-10.7691	6.05522e-22	4.88489e-19	39.1733
TMEM175	-1.30982	1.85464	-7.88166	1.5485e-13	9.1483e-12	20.2576
PWWP2B	-1.30814	-0.932543	-5.08791	7.82642e-07	8.31512e-06	5.31323
LOC105373961	-1.30707	-2.42977	-3.29402	0.00116613	0.00490589	-1.4278
BTBD19	-1.30671	-2.99064	-5.06223	8.88802e-07	9.27617e-06	5.22625
CDC25A	-1.30563	-2.65327	-4.89319	1.93286e-06	1.83744e-05	4.44893
MYO7B	-1.30522	-3.71975	-3.39523	0.000815267	0.00361714	-1.24486
LIF	-1.30518	-3.30574	-3.43169	0.000718069	0.00325567	-1.12765
LOC105371312	-1.3048	-0.00728088	-5.80549	2.25838e-08	3.56269e-07	8.72018
CYB561D1	-1.30457	0.167177	-11.2015	2.79022e-23	3.62651e-20	42.1845
ZBTB7C	-1.30421	-3.10588	-5.29469	2.91448e-07	3.44365e-06	6.2599
E2F1	-1.30363	-1.31711	-3.60799	0.000383023	0.00189206	-0.545216
APOE	-1.30328	10.2127	-7.14435	1.35186e-11	4.80649e-10	15.9077
ENPP7	-1.30309	0.929918	-4.56244	8.45611e-06	6.72893e-05	3.04317
LINGO4	-1.303	-1.09294	-2.98507	0.00316024	0.0114325	-2.48489
LOC105372668	-1.3013	-5.22159	-2.53989	0.0119021	0.0349898	-3.44833
LOC100506551	-1.30126	-4.81709	-4.86322	2.22897e-06	2.08421e-05	4.34879
CORO1A-AS1	-1.30068	-1.85508	-4.27205	2.89805e-05	0.000197688	1.87598
LOC101929479	-1.29873	-2.33927	-6.5417	4.30284e-10	1.06299e-08	12.5492
PPP6R1	-1.29863	1.90526	-7.69043	5.05095e-13	2.58007e-11	19.1058
PYCARD-AS1	-1.29758	-2.66336	-3.8086	0.000182135	0.000994875	0.148022
SLCO2A1	-1.29694	-1.52276	-3.61786	0.000369522	0.00183311	-0.511862
FAM131B	-1.2968	-3.82145	-4.39834	1.7089e-05	0.000124007	2.37573
MIR3605	-1.29607	2.90548	-6.27773	1.84439e-09	3.82532e-08	11.1398
ZNF425	-1.2944	-1.49317	-7.84339	1.9642e-13	1.12905e-11	20.0259
LOC102723811	-1.29417	-2.73955	-3.50202	0.00056146	0.00263656	-0.899502
PROSER2-AS1	-1.29365	-2.61226	-6.05815	6.00826e-09	1.09048e-07	9.99809
MVK	-1.29317	3.00673	-5.72356	3.44133e-08	5.1609e-07	8.31421
LRRC24	-1.29241	-0.517941	-5.75463	2.93465e-08	4.48733e-07	8.46769
GPC1	-1.29215	2.13641	-6.60503	3.0175e-10	7.79189e-09	12.8931
RTN4RL1	-1.29031	-0.894577	-5.11451	6.90346e-07	7.45299e-06	5.43336
LOC107986934	-1.29007	-0.60067	-5.7429	3.1168e-08	4.73184e-07	8.40966
BTBD2	-1.29005	2.16653	-6.51676	4.94507e-10	1.19268e-08	12.4144
LOC100507472	-1.28924	2.09065	-9.2666	1.95435e-17	3.87475e-15	29.0199
WFIKKN1	-1.28819	-3.91234	-2.49409	0.0134723	0.0386742	-3.6796
HYAL3	-1.28811	0.990604	-6.36179	1.16509e-09	2.54741e-08	11.5844
CCDC113	-1.2878	-2.33053	-7.51183	1.50222e-12	6.69419e-11	18.0447
CAPN1	-1.2875	3.38942	-10.1834	3.6938e-20	1.6305e-17	35.1515
LOC105370764	-1.28742	-4.84654	-3.14027	0.00196522	0.00762964	-1.89934
REEP6	-1.28732	6.372	-6.59418	3.20721e-10	8.22726e-09	12.834
LOC101929540	-1.28677	-3.25357	-3.63826	0.000343013	0.00172132	-0.442632
SLC5A4-AS1	-1.28572	-3.22372	-2.65893	0.00844866	0.0262545	-3.3214
CLYBL-AS3	-1.2856	1.68389	-5.85628	1.73589e-08	2.82021e-07	8.97393
LOC105379484	-1.28553	0.885685	-5.33343	2.41452e-07	2.92834e-06	6.44051
CCDC144BP	-1.2854	-3.91809	-2.79975	0.00557962	0.0184896	-2.99734
RALGPS1	-1.28492	-1.57289	-5.96113	1.00348e-08	1.72494e-07	9.50276
TMEM169	-1.28405	-0.588682	-8.61135	1.48732e-15	1.56255e-13	24.7886
PHRF1	-1.28394	1.37827	-6.27148	1.90809e-09	3.94693e-08	11.107
KAAG1	-1.28019	-3.32514	-2.70125	0.00747184	0.023715	-3.1063
PIGQ	-1.27939	1.92254	-6.17476	3.21998e-09	6.28286e-08	10.6009
ARHGEF16	-1.27904	-0.692967	-4.5446	9.13662e-06	7.18009e-05	2.96964
LOC105370035	-1.27889	7.80359	-6.45761	6.86914e-10	1.60648e-08	12.096
KCNJ11	-1.27854	-4.07237	-3.47322	0.000623286	0.00288007	-0.953193
SMARCA5-AS1	-1.27842	-2.6978	-2.56512	0.0110318	0.0328232	-3.31009
LINC00857	-1.27664	-0.728146	-6.08778	5.13146e-09	9.53539e-08	10.1505
EMC1-AS1	-1.27542	-0.57861	-5.37787	1.94346e-07	2.41719e-06	6.64887
ACTN4	-1.27506	3.71207	-8.61546	1.44811e-15	1.53297e-13	24.8147
RAD51-AS1	-1.27413	-2.00869	-3.54791	0.000478456	0.00228905	-0.708218
EVC	-1.27198	-1.04818	-3.39569	0.000813968	0.00361206	-1.24339
NRTN	-1.2718	0.602466	-5.63752	5.332e-08	7.62482e-07	7.8925
ABHD8	-1.27146	1.55217	-6.53108	4.56565e-10	1.12081e-08	12.4917
MMP23A	-1.27096	-2.03426	-3.14117	0.00191725	0.00747195	-2.03007
NELFB	-1.26989	2.39629	-9.15236	4.20044e-17	7.209e-15	28.2723
LOC105371532	-1.26986	-3.14255	-5.10841	7.10518e-07	7.64256e-06	5.40578
ADRM1	-1.26803	3.56735	-8.66251	1.06597e-15	1.19323e-13	25.1138
OGFR	-1.268	3.26956	-6.10551	4.66809e-09	8.76484e-08	10.2419
ARHGEF34P	-1.26701	-0.622528	-6.08929	5.09019e-09	9.47397e-08	10.1583
ENO3	-1.26661	6.1137	-5.53216	9.05792e-08	1.22704e-06	7.38257
RPL13P5	-1.26523	-1.1475	-5.06907	8.63643e-07	9.05239e-06	5.29014
ASL	-1.26387	6.18018	-10.0026	1.29386e-19	5.04499e-17	33.9254
CCDC13	-1.26362	-4.43446	-5.50268	1.04925e-07	1.39502e-06	7.24119
RAB7B	-1.26297	-2.56234	-3.48008	0.000606803	0.00281424	-0.929222
BORCS8-MEF2B	-1.26226	-0.595152	-7.11588	1.59844e-11	5.60653e-10	15.7448
VIPR1-AS1	-1.26218	1.35223	-5.08123	8.0762e-07	8.54171e-06	5.28316
PPIP5K1P1-CATSPER2	-1.26206	-1.18285	-6.87187	6.61197e-11	1.99339e-09	14.3658
GJA4	-1.26088	1.14873	-5.07727	8.22803e-07	8.67485e-06	5.26533
RNH1	-1.26018	3.7154	-8.3032	1.0843e-14	8.68742e-13	22.85
CRTC1	-1.25874	-1.30799	-5.75762	2.88996e-08	4.42477e-07	8.48248
ABCD1	-1.25795	0.288001	-5.88423	1.50091e-08	2.47629e-07	9.11424
SBF1	-1.25718	1.28487	-7.38635	3.20342e-12	1.30792e-10	17.3078
LOC105376184	-1.25608	1.48707	-4.94017	1.55769e-06	1.51464e-05	4.65503
RPUSD1	-1.25538	0.233918	-6.14961	3.68604e-09	7.08587e-08	10.4702
SPTBN5	-1.25398	-2.96326	-2.67977	0.00793217	0.0248958	-3.31239
PKD1	-1.25392	-0.363371	-5.31476	2.64404e-07	3.15759e-06	6.35335
CDCA5	-1.25311	-2.518	-4.98671	1.25605e-06	1.25793e-05	4.86072
PDE11A	-1.25288	0.212663	-3.73788	0.000237362	0.00125182	-0.099617
ZNF837	-1.25278	-2.36362	-4.14261	4.91967e-05	0.000316284	1.37655
LOC102723722	-1.25027	2.68885	-2.91832	0.00388968	0.013639	-2.67285
GPR137	-1.25024	1.5885	-8.41475	5.30365e-15	4.64715e-13	23.5477
LOC105373975	-1.25011	-1.96065	-4.87593	2.09147e-06	1.96642e-05	4.37363
ZNF512B	-1.24987	1.04783	-7.16654	1.18603e-11	4.26223e-10	16.0349
ERLNC1	-1.24875	2.71578	-6.21717	2.56148e-09	5.10008e-08	10.8222
IER5L	-1.2487	-1.62043	-3.80201	0.000186518	0.00101573	0.125495
CLIP1-AS1	-1.24869	-3.52506	-3.37986	0.000874234	0.00384016	-1.16247
KCNK5	-1.24851	2.48257	-4.49472	1.13312e-05	8.67736e-05	2.76528
NSMF	-1.24846	1.80609	-6.41932	8.48905e-10	1.93757e-08	11.8909
SLC22A18AS	-1.24773	-0.796199	-6.01033	7.74183e-09	1.37944e-07	9.75324
TPM1-AS	-1.247	-2.47194	-6.73385	1.45672e-10	4.0145e-09	13.5993
MIR4482	-1.2465	0.697033	-2.78708	0.00581819	0.019163	-2.74678
PKLR	-1.2453	5.31874	-7.6809	5.35536e-13	2.72367e-11	19.0488
RASSF7	-1.24508	2.41842	-4.83315	2.54104e-06	2.33132e-05	4.18784
LOC107984219	-1.24496	-0.137454	-5.80616	2.25066e-08	3.56098e-07	8.72349
KLHL34	-1.24478	-5.22473	-2.80701	0.00554819	0.0184087	-2.77202
MAP3K20-AS1	-1.24429	-1.15398	-4.35952	2.01257e-05	0.000143816	2.22085
STPG3	-1.24262	-0.434878	-3.02446	0.00279097	0.0102907	-2.37212
LOC105375751	-1.24243	-3.76256	-4.73709	3.94643e-06	3.43257e-05	3.76933
LOC101929280	-1.24212	-4.57617	-3.04867	0.00261581	0.00973055	-2.16172
SERINC2	-1.24205	4.22442	-7.04452	2.42861e-11	8.2344e-10	15.3384
PDE4DIPP2	-1.2419	0.865179	-8.5899	1.70978e-15	1.75439e-13	24.6526
ZNHIT2	-1.24176	0.239901	-4.73877	3.8867e-06	3.38783e-05	3.78269
AP1M2	-1.2413	-2.58577	-2.51944	0.0124812	0.0363861	-3.66792
CPSF1	-1.24038	2.19835	-7.23392	7.95951e-12	2.95576e-10	16.4226
LINC01134	-1.2403	-3.59591	-3.42053	0.000752178	0.00338343	-1.07901
IL32	-1.23932	6.04741	-3.58439	0.000417227	0.00203907	-0.624683
LOC107984248	-1.23919	-3.35227	-4.28676	2.73166e-05	0.000188018	1.97057
GSDMD	-1.23914	3.54236	-7.17734	1.11272e-11	4.02974e-10	16.0969
MYCBP2-AS1	-1.23883	0.903227	-5.48714	1.13354e-07	1.49235e-06	7.1669
C12orf40	-1.23869	-5.6595	-3.35724	0.000943075	0.00409109	-1.33152
NCKAP5L	-1.23862	-0.741115	-4.75393	3.63177e-06	3.19178e-05	3.84732
GRN	-1.23833	4.75254	-8.2156	1.89508e-14	1.421e-12	22.3054
LOC105378187	-1.23742	-3.10647	-2.52337	0.0123464	0.0360649	-3.70407
AP5B1	-1.23707	-0.217582	-7.96392	9.26833e-14	5.7822e-12	20.7578
ATG2A	-1.23607	0.962586	-6.43363	7.84395e-10	1.80797e-08	11.9675
LINC00654	-1.23573	-3.70726	-4.31146	2.48374e-05	0.000172783	2.02359
THEM6	-1.23527	3.21908	-8.71825	7.40772e-16	8.51443e-14	25.4691
NOMO3	-1.23512	2.2307	-7.87979	1.56662e-13	9.21329e-12	20.2462
TWNK	-1.23506	-0.0927121	-8.5061	2.94283e-15	2.8101e-13	24.1226
PKMYT1	-1.23402	-2.49692	-4.02757	7.79246e-05	0.000474985	0.943662
WDR18	-1.23391	2.25175	-6.30186	1.6172e-09	3.41774e-08	11.267
ACSS2	-1.23247	5.42526	-4.55242	8.83219e-06	6.98307e-05	3.00183
ZNF414	-1.23177	-1.1112	-4.55778	8.62893e-06	6.84931e-05	3.02395
DNAJC11	-1.23161	2.37883	-11.1429	4.24235e-23	4.96249e-20	41.7745
SPNS2	-1.23091	1.06018	-7.16096	1.22571e-11	4.39808e-10	16.0029
IRAK1	-1.23054	2.58703	-8.77036	5.26611e-16	6.45029e-14	25.8023
GLB1	-1.2296	3.85463	-8.3525	7.9094e-15	6.65613e-13	23.1578
KDM4A	-1.22956	2.60303	-13.3098	6.01321e-30	7.03395e-26	57.2037
NALCN-AS1	-1.22875	-5.04972	-3.33557	0.00101206	0.00434206	-1.35061
GPBAR1	-1.22773	-2.54034	-3.91507	0.00012101	0.000695385	0.53049
DNMT3L-AS1	-1.22664	1.10979	-5.05454	9.1547e-07	9.5104e-06	5.16321
SLC16A13	-1.22597	3.65847	-5.38508	1.87598e-07	2.34073e-06	6.68281
ISM1	-1.22415	1.03626	-5.28539	3.04873e-07	3.57518e-06	6.2167
SLC4A2	-1.22406	2.91693	-9.73783	7.99891e-19	2.33918e-16	32.144
ARRDC5	-1.22405	-3.70582	-4.34448	2.15178e-05	0.000152455	2.15825
LOC107987042	-1.2236	-4.60365	-4.07009	6.68439e-05	0.000414585	1.13065
NOTUM	-1.22312	1.85416	-4.72598	4.11519e-06	3.56046e-05	3.72827
SNAP25-AS1	-1.22197	-2.74544	-3.52176	0.000523848	0.00247835	-0.834977
CEP131	-1.22191	-1.94108	-4.48373	1.18785e-05	9.03732e-05	2.72053
CABIN1	-1.22049	-0.451581	-5.74955	3.01222e-08	4.59393e-07	8.44255
DYSF	-1.22036	1.45475	-8.62127	1.39441e-15	1.48959e-13	24.8516
DOHH	-1.21975	-0.218844	-4.92354	1.68165e-06	1.62437e-05	4.58188
PLBD1-AS1	-1.21944	-1.46773	-4.64559	5.90526e-06	4.89559e-05	3.38525
TRAF2	-1.21911	0.713733	-8.34098	8.51536e-15	7.08957e-13	23.0858
PGAP6	-1.21889	2.80334	-8.63024	1.31535e-15	1.42466e-13	24.9086
LRRC45	-1.21853	1.20418	-5.46409	1.27087e-07	1.6517e-06	7.05697
SPAG5-AS1	-1.21843	2.28521	-12.5006	2.29044e-27	7.65498e-24	51.3904
LOC105373950	-1.218	-6.12577	-2.82317	0.00524839	0.0175678	-2.78836
MIR6506	-1.21791	1.93277	-3.88744	0.000134969	0.000763626	0.428807
MED22	-1.21705	0.14181	-8.8962	2.30142e-16	3.09436e-14	26.6107
LINC02256	-1.21457	-1.48765	-5.47099	1.22819e-07	1.60523e-06	7.0898
SLC12A4	-1.21445	2.22372	-10.236	2.56045e-20	1.19804e-17	35.51
ERBB2	-1.21419	3.55897	-7.63169	7.23996e-13	3.54349e-11	18.7552
ACBD3-AS1	-1.21366	1.12432	-4.6001	7.17552e-06	5.81473e-05	3.19922
LOC112268269	-1.21344	-0.219505	-4.77335	3.32854e-06	2.95864e-05	3.93041
ANAPC1P1	-1.21251	-4.14958	-3.34457	0.000983928	0.00424079	-1.3239
SPTAN1	-1.21156	3.05071	-8.19877	2.10888e-14	1.52839e-12	22.2012
CENPM	-1.21084	-3.14691	-2.66119	0.00838545	0.0260874	-3.20878
NRIP3	-1.21053	-5.15835	-2.50975	0.0129304	0.0374482	-3.58562
ZBTB16	-1.2102	0.705456	-3.09486	0.00222821	0.00848314	-2.16721
PPFIA3	-1.20985	-1.46554	-5.86083	1.69536e-08	2.76397e-07	8.99672
MIR23B	-1.20968	-0.0466204	-2.56431	0.0110427	0.0328516	-3.22294
JOSD2	-1.20945	1.08141	-4.46326	1.29671e-05	9.75454e-05	2.63735
MIR4751	-1.20927	8.60757	-4.88308	2.02428e-06	1.91397e-05	4.40481
NBPF13P	-1.20859	4.45844	-5.68525	4.18447e-08	6.14536e-07	8.12587
CLUH	-1.20854	3.39677	-6.60525	3.01375e-10	7.7908e-09	12.8943
TTYH3	-1.20746	1.11698	-5.04952	9.37226e-07	9.70195e-06	5.14074
VTCN1	-1.20725	-2.456	-2.71075	0.00725508	0.0231243	-3.23239
ABCC4	-1.207	-1.43339	-3.88271	0.0001371	0.000774746	0.413513
ATP6V0D1	-1.2056	3.98977	-8.69664	8.53114e-16	9.68864e-14	25.3313
FERMT1	-1.20557	-3.70006	-3.27786	0.00121966	0.00510082	-1.61522
MAD1L1	-1.2054	1.08055	-6.46923	6.4408e-10	1.51592e-08	12.1583
MAPT	-1.20396	-4.42501	-4.32923	2.28492e-05	0.000160817	2.10074
ZMAT3	-1.20332	0.796988	-4.83702	2.49678e-06	2.29427e-05	4.2046
HIP1R	-1.20278	1.31989	-6.92865	4.76418e-11	1.49608e-09	14.684
CCDC134	-1.20265	-0.594925	-7.48134	1.80687e-12	7.81362e-11	17.865
NDST1	-1.20255	3.57596	-10.3969	8.31954e-21	4.52641e-18	36.6097
P4HA2	-1.2025	0.627395	-8.16092	2.68119e-14	1.89506e-12	21.967
LACTB2-AS1	-1.20181	0.570552	-5.80285	2.28949e-08	3.60448e-07	8.707
LOC105372485	-1.20138	5.59873	-7.87843	1.57989e-13	9.24036e-12	20.238
MIR635	-1.20131	0.899424	-3.3363	0.00100787	0.00432656	-1.29501
CD151	-1.20117	5.45924	-7.74714	3.56293e-13	1.90308e-11	19.4457
MVB12B	-1.19915	-0.441664	-9.03324	9.28811e-17	1.40191e-14	27.497
TMEM63C	-1.19893	-5.29378	-3.07389	0.00241068	0.00909204	-2.23394
GASK1B-AS1	-1.19832	-3.06491	-3.08546	0.00230061	0.00873319	-2.19562
LOC107984638	-1.198	-1.8827	-4.00586	8.48938e-05	0.000509516	0.863161
RAB40C	-1.19727	1.32323	-5.67741	4.35463e-08	6.37127e-07	8.08747
DBNDD1	-1.1972	-0.233857	-4.29702	2.61303e-05	0.000180596	1.97384
LOC105373991	-1.19682	-2.92872	-3.36432	0.000913504	0.0039833	-1.30474
DBH	-1.19541	2.15298	-4.24807	3.19949e-05	0.00021534	1.7825
KCNB1	-1.19536	-1.37359	-3.30102	0.00112619	0.00476013	-1.54246
TFCP2L1	-1.19532	-4.30498	-2.83536	0.00501408	0.0168978	-2.85663
S1PR4	-1.19509	-2.23177	-4.07578	6.45351e-05	0.00040299	1.12163
DGCR5	-1.19475	1.37815	-6.3569	1.19679e-09	2.6094e-08	11.5584
CTNS-AS1	-1.19424	-1.91039	-5.2345	3.89664e-07	4.43395e-06	5.98134
PLEKHM2	-1.19301	1.78083	-8.62843	1.33093e-15	1.42831e-13	24.8971
CLIP2	-1.19298	-1.01494	-5.39942	1.74848e-07	2.19686e-06	6.75042
LOC107984355	-1.19293	-1.82863	-3.18399	0.00167327	0.00665864	-1.90385
LOC105370372	-1.19221	1.01268	-4.51844	1.02307e-05	7.93856e-05	2.86225
SERTAD3-AS1	-1.19213	-2.74106	-4.22859	3.50276e-05	0.00023316	1.77964
IBA57	-1.19209	0.0478407	-9.94483	1.92812e-19	7.16007e-17	33.5353
DVL1	-1.19186	2.3312	-6.28949	1.73e-09	3.61692e-08	11.2018
LOC101929819	-1.19146	-3.727	-2.47296	0.0141751	0.0402949	-3.82556
LOC105374304	-1.1913	-1.12214	-5.67443	4.42118e-08	6.46056e-07	8.07287
NDOR1	-1.19103	-0.304088	-4.6614	5.48113e-06	4.59115e-05	3.4554
SLC7A14-AS1	-1.19077	-5.78908	-3.25481	0.00133133	0.00550387	-1.60145
TNKS1BP1	-1.19068	3.06339	-7.14003	1.38668e-11	4.92283e-10	15.883
ZYX	-1.19035	2.58449	-4.44299	1.41386e-05	0.000105107	2.55534
INAVA	-1.18938	-4.82231	-2.61807	0.00948047	0.0288834	-3.46987
RTN2	-1.18825	-1.1727	-5.69802	3.9208e-08	5.79452e-07	8.18855
SLC22A2	-1.18825	-4.68364	-2.4794	0.0140696	0.0400493	-3.51822
LRRC20	-1.18814	2.69994	-8.87195	2.70041e-16	3.58955e-14	26.4545
GRAPL	-1.1878	-3.53665	-3.95051	0.000105452	0.000617532	0.659559
IPO4	-1.18679	1.51842	-9.19187	3.22516e-17	5.84904e-15	28.5304
ADGRD1	-1.18588	-0.968477	-4.95372	1.4633e-06	1.43001e-05	4.71475
ENTPD2	-1.18524	-2.18274	-3.82226	0.000172938	0.000949959	0.196473
TRPM2	-1.18451	-2.58515	-3.7026	0.000270657	0.00140151	-0.222026
WAKMAR1	-1.18372	0.417683	-3.07334	0.00238802	0.00901964	-2.23031
ATAD3A	-1.18318	1.25292	-5.79295	2.40943e-08	3.76795e-07	8.65777
RNASE13	-1.18293	-2.01086	-3.49337	0.00057844	0.00270382	-0.927372
LOC105370062	-1.18263	-0.904325	-4.58845	7.55038e-06	6.08268e-05	3.15082
ARSA	-1.18199	2.15489	-6.17047	3.29525e-09	6.40301e-08	10.5786
CTSG	-1.18177	-1.21852	-2.49073	0.013519	0.0387891	-3.78311
RPTOR	-1.17989	0.169001	-7.80736	2.45587e-13	1.36473e-11	19.8082
DUXAP8	-1.17783	-4.16342	-2.43546	0.0157626	0.0441161	-3.76076
NAT8B	-1.17755	0.270212	-3.13404	0.00196236	0.00762108	-2.05131
MLST8	-1.17724	1.38374	-8.25791	1.44765e-14	1.12518e-12	22.5681
AJUBA	-1.17704	2.56084	-5.77914	2.58722e-08	4.00848e-07	8.58913
DISP2	-1.17557	-5.16234	-3.93981	0.000109935	0.000639944	0.620496
UHRF1	-1.17487	-3.76234	-3.16906	0.00174983	0.00691509	-1.94657
LOC107984043	-1.17454	-3.2727	-4.32997	2.29509e-05	0.000161421	2.09795
LRSAM1	-1.17391	1.01998	-5.67844	4.33207e-08	6.34223e-07	8.09248
SOX9-AS1	-1.17349	-1.77735	-3.29879	0.00113475	0.00479108	-1.54942
AMDHD2	-1.17339	1.0876	-6.10137	4.77248e-09	8.94649e-08	10.2206
FUT5	-1.17237	-3.26916	-4.02823	7.77199e-05	0.000473875	0.946134
SLC38A10	-1.17202	3.50095	-6.78995	1.05789e-10	3.00721e-09	13.9097
LRRC8A	-1.17197	2.17862	-7.58348	9.71794e-13	4.59296e-11	18.4686
ZNF707	-1.17095	-0.80024	-6.91874	5.0453e-11	1.57784e-09	14.6283
LOC107985921	-1.16996	-0.958283	-6.23358	2.34385e-09	4.72303e-08	10.908
LOC112268155	-1.16994	4.38208	-5.28295	3.08487e-07	3.61214e-06	6.20539
ZNF777	-1.16965	-0.104617	-7.15553	1.26567e-11	4.52758e-10	15.9717
CPLANE2	-1.16924	-0.73296	-6.06581	5.80417e-09	1.05916e-07	10.032
CHID1	-1.16877	3.57172	-8.75488	5.82826e-16	6.95675e-14	25.7033
PSMD2	-1.16848	4.42659	-10.103	6.45344e-20	2.79589e-17	34.6058
LOC112268145	-1.16831	-2.61956	-2.99829	0.00304081	0.0110603	-2.40446
PPM1F-AS1	-1.16776	-2.79291	-4.60047	7.16411e-06	5.8075e-05	3.20073
LOC102724197	-1.16751	-3.5486	-4.42647	1.51679e-05	0.000111554	2.48872
FZR1	-1.16665	1.05466	-7.36331	3.67828e-12	1.47858e-10	17.1733
PYGB	-1.16645	1.5655	-8.50756	2.91525e-15	2.79517e-13	24.1317
LMF1-AS1	-1.16585	-2.72817	-5.01141	1.13049e-06	1.14592e-05	4.99689
PIDD1	-1.16547	-0.58229	-3.8009	0.0001873	0.00101952	0.121583
SPATA20	-1.16542	3.65396	-6.8956	5.76694e-11	1.77757e-09	14.4985
MIR1287	-1.16532	1.40497	-3.02855	0.00276372	0.0102144	-2.36175
CYB561A3	-1.16524	1.90145	-10.2138	2.98962e-20	1.37142e-17	35.3584
SULF2	-1.16515	2.68462	-6.79515	1.02692e-10	2.92986e-09	13.9385
PLD3	-1.16497	4.26371	-7.85569	1.81977e-13	1.0512e-11	20.1003
CNTN4-AS1	-1.16453	-3.23058	-3.47007	0.000634236	0.00292489	-0.811995
KATNB1	-1.16423	0.602507	-8.39955	5.84838e-15	5.10533e-13	23.4523
ANAPC1P6	-1.164	-3.02527	-2.91217	0.00404616	0.014117	-2.33498
SPATA2L	-1.16338	0.318503	-5.06506	8.71394e-07	9.11729e-06	5.21043
NIBAN2	-1.1627	2.01707	-5.43626	1.45839e-07	1.86443e-06	6.9247
ZNF775	-1.16262	-2.44226	-4.56131	8.49746e-06	6.75954e-05	3.03853
DLGAP5	-1.16176	-3.91941	-3.0944	0.00224721	0.00855269	-2.12828
C9orf163	-1.16168	-3.38616	-4.18814	4.10335e-05	0.000268428	1.58717
BEGAIN	-1.16049	-5.87727	-2.7652	0.0061952	0.0202003	-2.99541
CD300C	-1.16026	-2.11121	-3.70306	0.000270479	0.0014009	-0.221121
CMTM4	-1.15947	0.239739	-8.10401	3.84243e-14	2.59059e-12	21.6161
PIGR	-1.15712	3.98808	-7.63086	7.27669e-13	3.55403e-11	18.7503
FAM83F	-1.15677	-3.21106	-2.50528	0.0129701	0.0375308	-3.74787
APOL3	-1.15633	3.108	-4.78202	3.20126e-06	2.85635e-05	3.96758
ACO2	-1.15569	3.97766	-9.18155	3.45589e-17	6.21927e-15	28.4629
IGSF9	-1.15548	1.60021	-3.85433	0.000152856	0.000852458	0.311654
LINC02749	-1.15534	-0.294795	-2.39432	0.017526	0.0481302	-4.01045
AGPAT2	-1.15515	5.4817	-5.40868	1.67064e-07	2.10813e-06	6.79416
LOC105373335	-1.15499	-4.02547	-4.08525	6.21405e-05	0.000389728	1.19661
CYP4F22	-1.15445	0.947301	-4.29027	2.6873e-05	0.000185291	1.94735
FOXD2-AS1	-1.15406	-1.87257	-4.44096	1.42611e-05	0.000105783	2.54716
ADGRG1	-1.15388	-1.59337	-3.50185	0.000560816	0.00263407	-0.898992
COL18A1	-1.15372	5.33016	-4.40766	1.64282e-05	0.000119621	2.41309
ENO1	-1.15318	6.47415	-12.1389	3.20807e-26	8.3392e-23	48.8077
MATK	-1.15299	-1.44677	-4.53734	9.4286e-06	7.38969e-05	2.93977
SEPT5-GP1BB	-1.15258	-3.59709	-3.47649	0.0006135	0.00284046	-0.982117
CPTP	-1.15225	2.04754	-5.25891	3.46465e-07	3.99288e-06	6.09402
LOC107986162	-1.15212	-2.1387	-3.70725	0.000266022	0.0013824	-0.205924
LOC102724615	-1.15204	0.75734	-2.73344	0.00678468	0.0218272	-3.17294
SCARNA17	-1.15135	0.281981	-2.80929	0.00542053	0.0180466	-2.97159
MIR5090	-1.1512	0.167568	-3.75368	0.000224746	0.00119607	0.0383886
XRCC3	-1.15068	0.146866	-5.17665	5.13996e-07	5.68286e-06	5.7159
TMEM259	-1.15059	3.88858	-6.4908	5.71365e-10	1.35157e-08	12.2744
RUSC1-AS1	-1.15054	4.25467	-3.9434	0.000108413	0.000632025	0.633578
LOC107985064	-1.1499	-0.478814	-5.2512	3.59589e-07	4.12989e-06	6.05837
SLC25A10	-1.14967	4.76532	-6.77165	1.17446e-10	3.30247e-09	13.8082
LOC100130548	-1.14944	-3.73237	-3.60196	0.000393806	0.00193715	-0.569279
ABHD17A	-1.14926	0.251709	-5.74446	3.09187e-08	4.69704e-07	8.41739
MRAS	-1.14897	-0.223348	-5.67057	4.50898e-08	6.56425e-07	8.05393
PLXNA1	-1.14896	-0.816429	-6.35626	1.20101e-09	2.61618e-08	11.555
LRRC31	-1.1482	0.143103	-3.57673	0.000428942	0.00208543	-0.650398
TBC1D31	-1.14798	-0.221276	-7.83532	2.06506e-13	1.17834e-11	19.9771
GLTPD2	-1.1474	3.53233	-5.33447	2.40238e-07	2.91513e-06	6.44534
LOC105378519	-1.14711	-1.53267	-7.17994	1.09576e-11	3.97446e-10	16.1118
ANO10	-1.14686	0.881031	-8.24136	1.60859e-14	1.23793e-12	22.4653
RNF208	-1.1468	0.509788	-3.39019	0.000829632	0.00366696	-1.26098
PI4KA	-1.14613	1.94137	-10.4859	4.45715e-21	2.6465e-18	37.2202
FLII	-1.14606	2.79808	-9.36407	1.01428e-17	2.23859e-15	29.6609
H2AC6	-1.14605	4.14528	-5.98221	8.98074e-09	1.56911e-07	9.60991
RABL6	-1.14587	0.889935	-6.12661	4.16982e-09	7.90542e-08	10.351
TMEM54	-1.14567	0.822175	-5.27683	3.17766e-07	3.71531e-06	6.17696
ZNF213	-1.14546	-1.46899	-5.06196	8.84166e-07	9.2344e-06	5.1965
CASP16P	-1.14494	-1.00173	-3.16201	0.00179081	0.00704845	-1.96773
CDC42BPB	-1.14491	2.08648	-7.58433	9.66742e-13	4.57833e-11	18.4737
ESPN	-1.14303	2.06585	-5.27177	3.25627e-07	3.79952e-06	6.15352
LOC105373102	-1.14272	-3.12829	-2.63354	0.00906659	0.0278254	-3.43067
ERV3-1	-1.14241	-0.969123	-4.52094	1.01209e-05	7.86472e-05	2.8725
WNT4	-1.14155	-3.58158	-2.81018	0.00540399	0.0180043	-2.96906
LOC112268195	-1.14061	-1.90301	-5.30587	2.77139e-07	3.29288e-06	6.30865
ZNF623	-1.13994	0.322259	-6.8385	8.01047e-11	2.36026e-09	14.1795
MYO1A	-1.13972	-3.87366	-4.17689	4.30272e-05	0.00028024	1.50389
LTB4R2	-1.13883	-1.00764	-5.82475	2.04435e-08	3.26246e-07	8.81619
SNORD2	-1.13877	2.19582	-2.89544	0.00419239	0.0145694	-2.58958
LOC107985941	-1.13857	-2.18792	-2.85968	0.00466428	0.0158976	-2.74158
CDCA2	-1.13799	-5.41592	-3.19942	0.00159236	0.00638338	-1.81469
CFAP157	-1.13767	-1.82869	-6.58739	3.33177e-10	8.48931e-09	12.797
SCRIB	-1.13749	0.746581	-4.63861	6.06046e-06	5.01005e-05	3.35981
TNFRSF10C	-1.13664	-1.33746	-3.4797	0.000607091	0.00281468	-0.972125
KCNK13	-1.13655	-3.11842	-2.96095	0.00342663	0.0122597	-2.51142
TCF19	-1.13638	-0.521832	-4.75052	3.68763e-06	3.23237e-05	3.83278
MSC	-1.13589	-2.01385	-3.99873	8.7311e-05	0.000522414	0.836786
GPR19	-1.13556	-2.98152	-4.85825	2.26707e-06	2.1156e-05	4.29669
SLC29A1	-1.13556	4.35253	-9.91454	2.37605e-19	8.42239e-17	33.331
NCBP2-AS1	-1.13499	-0.0898811	-6.23864	2.29606e-09	4.63471e-08	10.9285
CXCR1	-1.1347	-2.59899	-2.53519	0.0119632	0.0351254	-3.67544
CTU2	-1.13448	0.796605	-6.45146	7.1073e-10	1.6545e-08	12.063
DHRS7	-1.1342	4.52096	-6.73527	1.44493e-10	3.99576e-09	13.6072
LOC107984190	-1.13359	1.13699	-5.044	9.6176e-07	9.92956e-06	5.11602
KLC2	-1.13343	-1.63275	-4.59976	7.18632e-06	5.81919e-05	3.19779
KIAA1549	-1.1333	-3.87464	-4.3117	2.45825e-05	0.000171163	2.03158
SUCLG2-DT	-1.13265	-1.49355	-5.33933	2.34621e-07	2.85883e-06	6.46805
LOC105375169	-1.1311	-2.37894	-5.6205	5.81123e-08	8.25462e-07	7.80964
LINC01727	-1.13105	-0.0399842	-2.53806	0.011865	0.034894	-3.62275
KLHL25	-1.13031	0.0360475	-5.83457	1.94291e-08	3.11762e-07	8.86527
PLXNB2	-1.13016	3.29135	-6.91946	5.02441e-11	1.57358e-09	14.6323
LINC02691	-1.13002	-2.45189	-4.61553	6.72251e-06	5.48946e-05	3.29816
ACOT11	-1.12985	-0.733197	-2.73936	0.00666775	0.0215013	-3.1574
CCND1	-1.12983	3.6854	-5.8597	1.70533e-08	2.77635e-07	8.99106
C8G	-1.12859	6.12368	-5.59104	6.74195e-08	9.44478e-07	7.66666
LTC4S	-1.12835	-1.03111	-3.40453	0.00078997	0.00352496	-1.17299
MAP3K9	-1.12787	-1.74976	-9.3089	1.47067e-17	3.07199e-15	29.2978
GJD3	-1.12783	0.169746	-7.48473	1.77015e-12	7.6975e-11	17.8849
ZBED6	-1.12768	0.946728	-2.81474	0.00533056	0.0178053	-2.95677
CD68	-1.12721	4.85332	-4.54851	8.9829e-06	7.08546e-05	2.98576
C1QTNF12	-1.12702	-3.45235	-2.49939	0.0132289	0.0381381	-3.66611
TSPAN8	-1.1266	3.23193	-2.75478	0.00637171	0.0206844	-3.11676
TUBA1C	-1.12551	3.54216	-8.15704	2.74787e-14	1.92474e-12	21.9431
ADM2	-1.12433	-2.14738	-3.87038	0.000143745	0.000808006	0.369184
PCDHB7	-1.1238	-4.82985	-3.10555	0.00217064	0.00829909	-2.04803
SEMA7A	-1.12352	-2.34583	-3.98979	9.04322e-05	0.000538761	0.803796
TMED7-TICAM2	-1.12277	0.878706	-4.48529	1.17994e-05	8.99176e-05	2.72687
MARCO	-1.12235	4.16773	-2.38026	0.0181657	0.0495495	-4.04287
RTEL1-TNFRSF6B	-1.12232	-1.0944	-5.54376	8.54737e-08	1.16453e-06	7.43838
FAM174C	-1.12196	3.54306	-4.52872	9.78656e-06	7.62934e-05	2.90439
ABCB1	-1.12185	2.99913	-5.9435	1.10082e-08	1.87983e-07	9.4134
NINJ2	-1.12171	1.32562	-5.20298	4.53244e-07	5.08081e-06	5.83645
ZDHHC8	-1.12161	0.315576	-4.36559	1.9619e-05	0.000140491	2.24499
C7orf50	-1.12146	0.411914	-6.37622	1.07633e-09	2.37331e-08	11.6611
UNC5B	-1.12119	-1.58352	-4.65856	5.55029e-06	4.63746e-05	3.44347
ELMO1-AS1	-1.12057	-0.150315	-4.80754	2.85336e-06	2.58537e-05	4.07727
COL5A3	-1.12024	1.0517	-2.79551	0.00564626	0.0186627	-3.00843
DPP9-AS1	-1.11824	-0.692264	-5.22758	4.02841e-07	4.56402e-06	5.94946
LINC02693	-1.11807	-0.289724	-4.96605	1.38227e-06	1.36103e-05	4.76919
KCNC3	-1.11591	-2.3806	-3.93912	0.000110229	0.000641176	0.617992
MAPK8IP1	-1.11533	0.661331	-6.25154	2.12642e-09	4.34478e-08	11.0022
KIF1C	-1.11495	3.26891	-7.8982	1.39695e-13	8.31595e-12	20.3579
TMEM132D	-1.11495	-5.74651	-2.88468	0.00433669	0.0149752	-2.67462
DGKZ	-1.11452	-0.15674	-5.38558	1.87141e-07	2.33752e-06	6.68515
NTSR1	-1.11426	-4.20565	-2.55577	0.0113019	0.033493	-3.47197
JRK	-1.11419	-0.948933	-8.32736	9.29077e-15	7.65344e-13	23.0008
CLEC3B	-1.11245	2.30854	-5.49666	1.08115e-07	1.43063e-06	7.21239
NECTIN1	-1.11182	-0.442402	-5.5747	7.3192e-08	1.01501e-06	7.58761
LRRC14	-1.11179	0.0491814	-7.87864	1.57786e-13	9.24036e-12	20.2393
VMO1	-1.1116	1.19927	-4.12668	5.2462e-05	0.000334884	1.316
MIR5187	-1.11153	0.641507	-3.53876	0.000498274	0.00237126	-0.64661
NEU4	-1.11148	2.81291	-3.58155	0.000421532	0.00205539	-0.634217
TELO2	-1.11121	0.506518	-4.01221	8.27952e-05	0.000499225	0.886681
NFASC	-1.11112	-1.39516	-3.69124	0.000282284	0.00145656	-0.261221
LINC01348	-1.11081	3.82194	-6.33546	1.34598e-09	2.90223e-08	11.4447
GPATCH4	-1.1106	1.7624	-8.23848	1.63833e-14	1.25257e-12	22.4474
DCST1	-1.10914	-3.16121	-4.24742	3.20812e-05	0.000215734	1.77995
KLHL29	-1.10899	-2.24811	-2.52453	0.0123004	0.0359619	-3.70118
DDB2	-1.10734	3.34455	-6.93885	4.49114e-11	1.41987e-09	14.7413
HMMR-AS1	-1.10711	-3.97522	-3.50282	0.000566134	0.00265531	-0.815553
TIMM44	-1.10683	2.78844	-9.98506	1.46058e-19	5.6017e-17	33.8069
TSPAN11	-1.10681	-2.65449	-4.44081	1.42706e-05	0.00010582	2.54653
CS	-1.10645	3.90583	-8.51192	2.83421e-15	2.73993e-13	24.1593
LOC105371382	-1.10625	-2.37949	-4.76177	3.50632e-06	3.09315e-05	3.88082
CSTA	-1.10625	3.76215	-3.98857	9.08672e-05	0.000541064	0.799288
LOC112268437	-1.10606	-3.7716	-3.49196	0.00058134	0.00271562	-0.932002
HR	-1.10563	-4.73114	-2.60147	0.00993037	0.0300118	-3.51141
MIR5047	-1.1056	7.33353	-5.18037	5.04948e-07	5.5934e-06	5.73292
SLC49A3	-1.10543	-0.244117	-4.84544	2.40316e-06	2.22221e-05	4.24106
RGS9	-1.10534	-3.09037	-3.41145	0.000770603	0.00345369	-1.19286
PRSS8	-1.10477	2.62032	-4.89296	1.9349e-06	1.83863e-05	4.44792
FSTL3	-1.10435	0.479092	-3.77018	0.000210305	0.00112717	0.0133519
SLC39A3	-1.10427	0.667894	-9.21806	2.70634e-17	5.06518e-15	28.7018
SEPTIN5	-1.10376	-2.81575	-3.31962	0.00105719	0.00450425	-1.4843
SNORD14C	-1.10369	1.59301	-3.36415	0.000909027	0.00396876	-1.25502
SLC39A4	-1.1034	-1.24571	-4.08142	6.29084e-05	0.000394252	1.14501
LOC388282	-1.10331	-4.75765	-2.89037	0.00425796	0.0147622	-2.70778
GBF1	-1.10269	2.09814	-8.43172	4.75522e-15	4.19397e-13	23.6543
TNF	-1.1026	-1.70808	-3.89727	0.000129621	0.000737294	0.466062
FCHO1	-1.1025	-2.49272	-3.67296	0.000301981	0.00154187	-0.324053
INTS5	-1.10227	1.71444	-9.16354	3.89811e-17	6.8266e-15	28.3453
GOLGA6A	-1.10217	-0.54026	-3.71386	0.000259573	0.0013528	-0.183046
LOC254896	-1.10202	-3.87523	-3.27072	0.00126423	0.00526557	-1.55357
TKT	-1.10179	3.73819	-7.78264	2.86166e-13	1.56057e-11	19.6592
LINC02966	-1.10139	-2.75128	-3.19779	0.00159264	0.00638338	-1.81683
LRRC55	-1.10074	-1.64959	-2.4692	0.0143132	0.0406331	-3.83446
PLEKHM1	-1.10024	0.0023734	-8.5531	2.17097e-15	2.1705e-13	24.4195
GLDC	-1.10022	5.01793	-6.65689	2.25311e-10	5.98314e-09	13.1763
RTCB	-1.10009	4.56433	-9.05881	7.8362e-17	1.21409e-14	27.6631
SHKBP1	-1.10007	1.6634	-7.32458	4.6381e-12	1.80246e-10	16.9478
TTLL12	-1.09985	2.25574	-8.50995	2.87061e-15	2.7637e-13	24.1468
HYOU1	-1.09971	3.79411	-5.25725	3.49254e-07	4.02107e-06	6.08633
GNG3	-1.0997	-1.07871	-6.97204	3.70461e-11	1.20541e-09	14.9283
CUEDC1	-1.09966	0.0884624	-6.38521	1.02443e-09	2.28252e-08	11.7089
DNMT1	-1.09964	0.558909	-6.62511	2.6953e-10	7.04543e-09	13.0026
DNM2	-1.09951	3.01785	-9.30178	1.54284e-17	3.13868e-15	29.251
UROC1	-1.09918	5.19242	-7.37461	3.43736e-12	1.3913e-10	17.2392
LINC02097	-1.09802	-3.54866	-3.114	0.00209807	0.00807307	-2.1116
RGP1	-1.09718	1.12176	-11.0507	8.1909e-23	8.71028e-20	41.1307
LYNX1	-1.09706	2.679	-5.04283	9.67054e-07	9.96223e-06	5.11077
SCYL1	-1.09701	3.73905	-10.0189	1.15596e-19	4.58367e-17	34.0357
CSNK1G2	-1.097	1.11588	-6.18056	3.121e-09	6.09991e-08	10.6311
MELK	-1.09688	-3.3905	-2.48669	0.0136691	0.0391465	-3.69613
SCARB1	-1.09673	4.9013	-8.30921	1.04347e-14	8.44707e-13	22.8875
ATG9A	-1.09672	3.28784	-10.9824	1.33236e-22	1.24682e-19	40.6547
VIM-AS1	-1.09569	1.09387	-4.07453	6.46634e-05	0.000403198	1.11911
ATP6V0A1	-1.09568	1.7906	-8.72743	6.976e-16	8.20118e-14	25.5277
TCN2	-1.09518	2.30074	-5.99558	8.36902e-09	1.4788e-07	9.67802
MAFG	-1.09432	0.568072	-9.38433	8.8469e-18	1.99013e-15	29.7945
FAM88D	-1.09425	-2.05368	-5.59716	6.53733e-08	9.19669e-07	7.69632
TXLNA	-1.09417	3.0521	-9.69526	1.07025e-18	3.01668e-16	31.8593
SEPTIN4-AS1	-1.09393	2.60931	-5.50597	1.03223e-07	1.37523e-06	7.25691
PANX2	-1.09358	-0.470744	-3.6523	0.00032581	0.00164902	-0.394756
SEC23A-AS1	-1.09229	-0.998759	-3.17441	0.00172465	0.00682711	-1.88865
KCNAB2	-1.09201	0.268857	-3.38445	0.000846259	0.00373129	-1.27929
LOC105371792	-1.09172	-0.677222	-6.30489	1.59071e-09	3.3648e-08	11.283
CLUL1	-1.09122	-5.48104	-3.38767	0.000838833	0.00370274	-1.27035
EHD1	-1.09108	1.81959	-6.91128	5.26772e-11	1.63881e-09	14.5864
ZFHX2	-1.09025	-5.07631	-4.19069	4.04753e-05	0.000265169	1.56055
RUVBL1	-1.08966	2.42655	-8.87217	2.69662e-16	3.58955e-14	26.4559
TSPAN17	-1.08965	2.75631	-11.2872	1.51011e-23	2.20807e-20	42.7853
LOC105370824	-1.08889	-3.95404	-3.74675	0.000230129	0.00122	-0.0701454
LRFN3	-1.08816	-1.04321	-5.0261	1.04568e-06	1.06922e-05	5.036
CACFD1	-1.08812	2.56502	-8.0501	5.39727e-14	3.55688e-12	21.2849
CRAT	-1.08811	4.83095	-8.76216	5.55678e-16	6.70108e-14	25.7498
GPR153	-1.08797	-0.237589	-3.64231	0.000337961	0.00169961	-0.428828
LOC101928371	-1.08772	-0.181541	-5.29162	2.95818e-07	3.48472e-06	6.24562
ANO7	-1.08726	-0.052742	-8.31242	1.02228e-14	8.30428e-13	22.9075
LOC102723786	-1.08638	-2.0307	-3.107	0.00215119	0.00824088	-2.08976
TAPBPL	-1.0863	2.23206	-8.15969	2.70205e-14	1.90405e-12	21.9595
GCGR	-1.08585	4.15195	-4.98007	1.29532e-06	1.29173e-05	4.83129
MIPEPP3	-1.08516	-1.85053	-3.58962	0.000409416	0.00200301	-0.607131
NPTN-IT1	-1.0848	-2.70355	-3.13581	0.00195803	0.00760553	-2.04779
TRABD	-1.08377	1.62391	-5.05432	9.16398e-07	9.51582e-06	5.16224
CYP51A1-AS1	-1.08276	-4.02781	-3.14017	0.00193042	0.00752077	-1.88957
TAF13	-1.08214	2.4407	-4.81578	2.74899e-06	2.49758e-05	4.11281
CD7	-1.08202	-2.40901	-3.67685	0.000297685	0.00152493	-0.310709
ZNF574	-1.0819	0.0831081	-8.07177	4.70873e-14	3.1207e-12	21.4179
MYO1C	-1.08182	3.05913	-8.55064	2.20583e-15	2.19597e-13	24.4039
MIR650	-1.08171	1.41744	-2.57136	0.0108109	0.0322645	-3.58641
LINC01271	-1.08115	-0.496041	-6.51601	4.96569e-10	1.19519e-08	12.4103
LMNA	-1.07988	3.32753	-7.70297	4.67644e-13	2.42047e-11	19.1809
TP53TG5	-1.07987	-3.8128	-3.08164	0.00233165	0.00883097	-2.06118
VAC14	-1.07962	-0.224818	-9.61359	1.86874e-18	5.0252e-16	31.3144
EHBP1L1	-1.07955	0.328068	-5.06892	8.55736e-07	8.97756e-06	5.22778
LOC105372579	-1.07943	-5.97916	-3.08258	0.00233008	0.00882789	-2.16199
LOC101929937	-1.07889	-3.41537	-3.19901	0.0015924	0.00638338	-1.71417
TSSC4	-1.07854	0.450806	-5.08586	7.90219e-07	8.37618e-06	5.30401
GZMM	-1.07801	-1.33912	-3.09777	0.00220862	0.00841816	-2.11518
ELOVL5	-1.07791	4.09825	-4.66215	5.46299e-06	4.5776e-05	3.45856
LOC112268037	-1.07783	-3.17455	-2.61723	0.00950615	0.0289428	-3.47205
DPP7	-1.07726	3.44488	-5.79117	2.43163e-08	3.79507e-07	8.64892
CASKIN1	-1.07703	-1.15415	-4.80825	2.84414e-06	2.58002e-05	4.08036
SMG5	-1.07696	3.37324	-8.00872	6.99961e-14	4.48646e-12	21.0314
LNCTAM34A	-1.07596	-1.99329	-3.06674	0.00243912	0.0091845	-2.24959
LOC107985184	-1.07591	-3.46109	-4.15503	4.70129e-05	0.000303328	1.45938
LOC107986303	-1.07434	0.372638	-4.44165	1.42192e-05	0.000105606	2.54995
LOC105369745	-1.07419	-2.93887	-3.30396	0.00113718	0.00479877	-1.45449
SEC61A1	-1.07413	5.43063	-9.74112	7.8208e-19	2.31605e-16	32.166
LOC101927600	-1.07262	1.27922	-3.15252	0.0018474	0.00724567	-1.99616
LOC107984210	-1.07227	-2.72265	-5.58861	6.85656e-08	9.58239e-07	7.65091
UBTD1	-1.07147	0.508008	-5.27664	3.18044e-07	3.71531e-06	6.17612
FPGT-TNNI3K	-1.0714	-2.08698	-4.89625	1.90592e-06	1.81626e-05	4.46233
TM7SF2	-1.07093	5.65986	-4.84268	2.43344e-06	2.24489e-05	4.22912
ARHGEF37	-1.07006	0.368353	-4.29739	2.60901e-05	0.000180372	1.9753
DDX54	-1.06995	1.85902	-8.13098	3.2405e-14	2.22975e-12	21.7823
SLC39A5	-1.06951	5.66362	-7.45261	2.14942e-12	9.14283e-11	17.696
MIR194-2HG	-1.06926	-0.563841	-3.7825	0.000200772	0.00108302	0.0566806
CIAO3	-1.06918	1.84461	-6.75774	1.27145e-10	3.55384e-09	13.7312
LRRN2	-1.06887	-3.79838	-3.40846	0.000778661	0.00348247	-1.20246
LOC102723996	-1.06881	-0.897478	-5.83269	1.96201e-08	3.14607e-07	8.85583
LUZP1	-1.06863	-0.399584	-6.58687	3.34154e-10	8.49731e-09	12.7942
LOC101927864	-1.06854	-1.79197	-4.98082	1.29085e-06	1.28782e-05	4.8346
BAK1	-1.068	0.932097	-6.8904	5.94247e-11	1.82207e-09	14.4694
KIFC1	-1.06778	-2.90394	-3.65249	0.000325589	0.00164838	-0.394125
DYNC1H1	-1.06746	1.96782	-9.08032	6.79119e-17	1.0861e-14	27.8029
LOC105371059	-1.06733	-1.42399	-4.62001	6.57656e-06	5.38721e-05	3.28209
KIAA0513	-1.06685	-1.45502	-7.54622	1.21914e-12	5.60349e-11	18.2479
TTC3-AS1	-1.06625	0.607441	-7.41459	2.70309e-12	1.12524e-10	17.473
MIR3934	-1.06589	0.766232	-3.05753	0.00251474	0.00940943	-2.18448
LAD1	-1.06552	2.25795	-4.32678	2.30836e-05	0.000162223	2.09108
CCDC24	-1.06495	0.475729	-4.48658	1.17345e-05	8.95391e-05	2.7321
RAB11FIP4	-1.06444	0.123505	-6.99972	3.15394e-11	1.04661e-09	15.0846
RNF126	-1.06435	0.938496	-4.84228	2.4379e-06	2.24812e-05	4.22737
CRMP1	-1.06237	-2.40124	-2.77398	0.00601979	0.0197245	-3.06588
SPEGNB	-1.06227	-2.76453	-2.97882	0.00324979	0.0116955	-2.46222
FMNL1-AS1	-1.06209	-2.96959	-3.57289	0.000434925	0.00211233	-0.663258
LOC105370373	-1.0616	-1.19395	-2.88785	0.00427132	0.0147997	-2.75735
APC2	-1.06127	-2.68173	-5.08515	7.92878e-07	8.39719e-06	5.30079
GOLGA6D	-1.0606	-0.913603	-3.72929	0.000245091	0.00128621	-0.129511
RALGAPA2	-1.06056	2.11422	-7.66273	5.98677e-13	3.00559e-11	18.9403
KLC3	-1.05983	-1.76705	-5.97264	9.44508e-09	1.64044e-07	9.56124
PCNX4-DT	-1.05969	-2.85964	-3.72227	0.000252133	0.00131843	-0.15534
GNA12	-1.05962	1.51657	-7.32248	4.69671e-12	1.8192e-10	16.9356
UNC93B1	-1.05938	1.38694	-6.34555	1.27363e-09	2.76405e-08	11.4982
CERS4	-1.05915	3.52662	-8.77205	5.20791e-16	6.41258e-14	25.8132
MICALL2	-1.05792	-0.963299	-2.87508	0.00444131	0.0152801	-2.79254
ZNF282	-1.05627	1.01449	-7.66232	6.00162e-13	3.00659e-11	18.9379
TKFC	-1.05623	4.41674	-5.56321	7.75387e-08	1.06707e-06	7.5321
ADAP1	-1.05589	-1.311	-4.37565	1.88061e-05	0.000135043	2.28505
SPINT1	-1.05583	-1.16576	-2.63363	0.00905566	0.0277991	-3.43022
TONSL-AS1	-1.05557	-3.04384	-3.16668	0.00176572	0.00696494	-1.95434
FANCC	-1.05554	2.24264	-7.60025	8.77272e-13	4.19709e-11	18.5683
SLC47A2	-1.05525	-3.5426	-4.70527	4.51277e-06	3.86726e-05	3.64044
LOC105379315	-1.05516	-3.10177	-3.20586	0.00156538	0.00629461	-1.79747
THRIL	-1.05515	-0.917142	-4.20571	3.8069e-05	0.000251021	1.61839
ASB16	-1.05445	-2.30975	-3.21179	0.0015204	0.00614436	-1.77437
ETV7	-1.05425	-1.69717	-3.65227	0.000325856	0.00164902	-0.394888
PIGT	-1.05423	4.04217	-8.28251	1.23749e-14	9.78079e-13	22.7211
NCAM1-AS1	-1.05421	-3.35745	-3.12446	0.00205449	0.00792624	-1.94215
LOC112268118	-1.054	-0.682268	-3.55431	0.000470875	0.0022581	-0.733123
SMOX	-1.0538	-0.375442	-4.43573	1.45827e-05	0.000107861	2.52602
LOC105369611	-1.05349	2.0418	-3.23743	0.00139504	0.00572178	-1.73905
PRR15L	-1.05307	-0.631964	-3.16358	0.0017816	0.0070181	-1.96302
HLX-AS1	-1.05263	-1.67618	-4.02077	8.00473e-05	0.000485535	0.918399
UNC13B	-1.05237	1.01089	-10.4838	4.5249e-21	2.6465e-18	37.2055
SGTA	-1.05231	3.03295	-7.40072	2.9383e-12	1.20811e-10	17.3918
TBCD	-1.05182	0.712156	-9.22804	2.53132e-17	4.78434e-15	28.7672
SLC34A1	-1.0514	-2.86261	-4.44219	1.41869e-05	0.0001054	2.5521
LRFN4	-1.05101	-3.68144	-2.43733	0.0156089	0.0437276	-3.86404
GRIN2B	-1.051	-4.15245	-4.4832	1.19056e-05	9.05498e-05	2.71837
RTL6	-1.05045	0.201935	-5.43654	1.45636e-07	1.86285e-06	6.92604
EEFSEC	-1.05044	1.67262	-9.14198	4.50179e-17	7.63184e-15	28.2046
METRN	-1.05011	0.677791	-4.40651	1.65082e-05	0.00012009	2.40849
LOC105372857	-1.04987	-1.33468	-2.75496	0.00637301	0.0206849	-3.11651
GNB1L	-1.04932	-3.368	-4.06031	6.84328e-05	0.000423429	1.0658
LOC100287808	-1.04867	-4.65294	-3.3742	0.000880135	0.00386101	-1.31414
SLX9	-1.04862	1.16504	-6.18509	3.04569e-09	5.96268e-08	10.6547
SEPTIN7-DT	-1.04768	-1.93372	-4.24893	3.20502e-05	0.000215588	1.7819
LOC100128653	-1.04692	-3.69103	-2.82007	0.00525442	0.0175786	-2.84866
LOC101928119	-1.04686	-4.51275	-4.21182	3.75806e-05	0.000248431	1.67168
DINOL	-1.04668	-3.53687	-2.44384	0.0154446	0.0433452	-3.60059
ADCY6	-1.04659	0.743726	-8.62867	1.32885e-15	1.42831e-13	24.8986
LYZL1	-1.04618	-1.88159	-2.88647	0.00429702	0.0148733	-2.71736
VAC14-AS1	-1.04581	-2.20341	-5.54399	8.53753e-08	1.16396e-06	7.43948
NUP62	-1.04574	3.11102	-4.96873	1.36521e-06	1.34764e-05	4.78106
DHX37	-1.04524	-0.147244	-7.01761	2.8417e-11	9.56569e-10	15.1858
NOS2	-1.04511	-3.79636	-2.68873	0.00773181	0.0243715	-3.28938
VSTM2L	-1.04469	-0.14823	-3.79112	0.000194352	0.00105252	0.0870436
LOC107985359	-1.04446	-3.40799	-2.49389	0.0134142	0.0385535	-3.39157
ETNPPL	-1.04445	5.61163	-4.50904	1.06541e-05	8.23161e-05	2.82376
POLR1A	-1.04407	0.0637765	-8.31658	9.95455e-15	8.11452e-13	22.9334
TAF6	-1.04395	0.503119	-6.81312	9.26559e-11	2.67946e-09	14.0383
LOC107986997	-1.04388	-3.41069	-6.1531	3.6176e-09	6.97723e-08	10.4884
LOC107987250	-1.04326	-0.210377	-4.97755	1.31055e-06	1.30365e-05	4.82012
FICD	-1.04317	0.0461739	-3.92004	0.000118703	0.000683502	0.548532
TAOK2	-1.04278	0.757978	-6.89675	5.72875e-11	1.76943e-09	14.505
KREMEN1	-1.04236	-0.843217	-6.50257	5.35181e-10	1.28022e-08	12.3378
LOC112268235	-1.04223	-1.91056	-4.05691	6.93633e-05	0.000428394	1.0531
ZNF48	-1.0421	-0.0695091	-7.0542	2.295e-11	7.79266e-10	15.3934
LRCH4	-1.04207	1.13902	-5.46407	1.271e-07	1.6517e-06	7.05687
ZNF724	-1.04196	-4.4501	-2.51482	0.0126925	0.0368871	-3.57219
CARD10	-1.04163	1.15731	-5.51424	9.9055e-08	1.32574e-06	7.29655
PPL	-1.0412	1.63485	-6.27264	1.89615e-09	3.92918e-08	11.1131
LOC102724507	-1.04118	-2.55864	-3.47745	0.000611436	0.00283216	-0.978997
ASPG	-1.04117	2.70719	-3.92039	0.00011854	0.000682731	0.549821
LOC105369911	-1.04116	-2.43598	-2.69421	0.00768729	0.0242606	-3.06386
COL26A1	-1.04086	0.392849	-3.53206	0.000503581	0.00239311	-0.799238
TEX261	-1.04015	3.49759	-9.29326	1.63379e-17	3.26688e-15	29.195
SVEP1	-1.04012	-0.827764	-4.54892	8.96721e-06	7.07547e-05	2.98742
NINJ1	-1.03993	4.61251	-8.04421	5.60081e-14	3.68065e-12	21.2488
ST7-AS2	-1.0386	-0.724584	-5.04836	9.42345e-07	9.75063e-06	5.13553
ADSS1	-1.03841	2.7143	-5.08987	7.75428e-07	8.26315e-06	5.32209
PIAS4	-1.03829	0.479017	-7.4181	2.64655e-12	1.10564e-10	17.4936
VWA1	-1.03726	1.83713	-4.54734	9.0287e-06	7.10961e-05	2.98093
NOC4L	-1.0359	0.95568	-4.99226	1.22414e-06	1.23112e-05	4.88532
SREBF1	-1.03467	3.76711	-3.36	0.000920718	0.00400897	-1.35703
AP5Z1	-1.03426	0.0956232	-4.71751	4.27353e-06	3.68791e-05	3.69231
IFRD2	-1.0342	3.71585	-9.31145	1.44572e-17	3.04709e-15	29.3145
EEF2	-1.03382	7.69484	-7.97458	8.66973e-14	5.43776e-12	20.8229
PITPNM2	-1.03347	1.30758	-4.06015	6.84753e-05	0.000423468	1.06522
BCAR3-AS1	-1.03334	0.880374	-6.08335	5.25394e-09	9.73206e-08	10.1277
EIF4G1	-1.03305	4.64809	-7.9444	1.04713e-13	6.41298e-12	20.6388
PSAP	-1.03296	7.92643	-8.16987	2.53331e-14	1.79597e-12	22.0224
LOC107985013	-1.03269	-1.52161	-5.55079	8.25201e-08	1.1303e-06	7.4722
FAM234A	-1.03237	2.00225	-6.96122	3.94488e-11	1.27122e-09	14.8672
HDAC10	-1.03226	1.43887	-4.17285	4.35242e-05	0.00028324	1.49205
PTPRG-AS1	-1.03225	-3.00121	-3.78088	0.000202232	0.00108955	0.0502125
ACACA	-1.03202	1.83151	-5.84509	1.83983e-08	2.97052e-07	8.91784
ANAPC2	-1.032	2.20756	-6.15043	3.6698e-09	7.06045e-08	10.4745
PTGES2	-1.032	2.37963	-7.6376	6.98247e-13	3.42463e-11	18.7905
LINC01942	-1.03181	0.042263	-3.31441	0.00107688	0.00457481	-1.50103
RNF123	-1.0316	2.93128	-10.6491	1.41351e-21	1.00209e-18	38.3438
LINC00638	-1.03138	-2.60761	-4.04573	7.25139e-05	0.000445968	1.01132
TUBG1	-1.03138	2.26169	-7.91534	1.25543e-13	7.56976e-12	20.462
CAPG	-1.03136	0.67025	-3.60617	0.000385574	0.00190226	-0.551386
NRAV	-1.03118	-0.0191716	-6.57883	3.49558e-10	8.79346e-09	12.7505
MGAT4B	-1.03102	4.65823	-7.40083	2.93633e-12	1.20811e-10	17.3925
CXCR3	-1.03092	-2.83731	-2.43507	0.0157153	0.0439994	-3.81831
C10orf105	-1.03038	-2.57926	-4.70206	4.57769e-06	3.92003e-05	3.62684
TBC1D3P1-DHX40P1	-1.03023	0.302094	-4.16389	4.51359e-05	0.000292751	1.45776
LENG8	-1.03009	1.47079	-3.78331	0.000200164	0.00108028	0.0595147
NUBP2	-1.03	2.08889	-4.69802	4.66051e-06	3.97929e-05	3.60977
GJA5	-1.02971	-2.50205	-2.46049	0.014659	0.0414594	-3.8552
WFS1	-1.02944	0.80603	-6.4245	8.2497e-10	1.89217e-08	11.9186
LOC105372064	-1.02941	-1.66901	-4.87712	2.09208e-06	1.96642e-05	4.37416
GALNT18	-1.02915	-0.550907	-5.66143	4.72318e-08	6.84121e-07	8.00924
SYMPK	-1.02902	2.41128	-5.91287	1.29244e-08	2.17014e-07	9.25853
CCNF	-1.02886	-1.96558	-5.90088	1.37603e-08	2.29127e-07	9.19805
LMNTD2	-1.02793	-0.0104269	-3.28676	0.00118191	0.00496156	-1.58685
CIRBP-AS1	-1.02741	-2.0589	-4.0398	7.42418e-05	0.000454921	0.989177
LOC105373211	-1.02719	-2.05206	-4.04944	7.14536e-05	0.000440257	1.02517
VSTM4	-1.02719	-0.444714	-5.82343	2.05838e-08	3.28261e-07	8.80959
LOC105372850	-1.02706	-0.410194	-5.29915	2.85218e-07	3.37515e-06	6.28064
ATP9B	-1.02696	-0.918312	-7.52014	1.42837e-12	6.41395e-11	18.0937
ARHGEF18	-1.02674	0.453454	-7.40903	2.79512e-12	1.15738e-10	17.4404
ABCF2-H2BK1	-1.02609	0.689459	-8.33974	8.58325e-15	7.12075e-13	23.078
TTPAL	-1.02531	3.3062	-5.94594	1.08685e-08	1.85734e-07	9.42573
FBXO27	-1.0251	1.16639	-7.01306	2.91814e-11	9.78078e-10	15.16
RHBDL1	-1.02501	-2.57583	-2.98658	0.00314685	0.0113929	-2.43665
ASMT	-1.02459	-1.82756	-5.45414	1.33505e-07	1.7237e-06	7.00962
LOC105378651	-1.02384	-3.02436	-3.56322	0.000450751	0.00217519	-0.696153
NEPRO-AS1	-1.02299	-3.45399	-3.90447	0.000126231	0.000720109	0.49121
SYNE3	-1.02237	-0.0405224	-7.37846	3.35869e-12	1.36417e-10	17.2617
POR	-1.02203	5.92747	-7.12628	1.50367e-11	5.30594e-10	15.8042
H2BC8	-1.02166	-2.13969	-2.42622	0.0161762	0.045058	-3.78254
ABCA7	-1.02159	-1.5039	-3.75716	0.000220838	0.00117742	-0.0322752
NAA60	-1.02156	2.9296	-7.46658	1.97557e-12	8.48046e-11	17.7781
SH2B2	-1.02148	-3.13749	-3.59603	0.000400021	0.00196318	-0.585566
GSN-AS1	-1.02134	-4.0205	-3.81976	0.000174379	0.000957203	0.188408
COL4A5	-1.02131	-1.49626	-2.76451	0.00619111	0.0201925	-3.09102
FAM53B	-1.02083	0.0120003	-7.69325	4.96415e-13	2.54685e-11	19.1227
NTN1	-1.02076	0.5292	-6.95803	4.01849e-11	1.29138e-09	14.8493
INKA2	-1.02063	-2.0724	-4.85338	2.31794e-06	2.15448e-05	4.27551
MAB21L3	-1.02056	-3.90003	-3.05897	0.00250737	0.00939031	-2.22964
AQP4	-1.02028	-2.2646	-2.37809	0.0182742	0.0498235	-4.00171
DDIAS	-1.02027	-2.73149	-3.66452	0.000311517	0.00158537	-0.353
KIFC3	-1.01963	0.650074	-3.9929	8.93354e-05	0.000533572	0.815256
ABCB4	-1.01949	4.37086	-5.42905	1.51117e-07	1.92454e-06	6.89054
TSPAN4	-1.01944	2.32643	-5.52427	9.42196e-08	1.26974e-06	7.34468
HNF4A-AS1	-1.01941	3.92735	-5.11136	7.00692e-07	7.55423e-06	5.41912
CRTC3-AS1	-1.01941	-1.35627	-4.28093	2.79341e-05	0.00019176	1.91074
SH2D6	-1.0191	-4.34091	-2.8216	0.00522192	0.0174874	-2.93827
FNDC10	-1.01835	-3.64769	-2.93226	0.00373628	0.0131682	-2.59079
RAC3	-1.01835	2.4137	-5.42712	1.52567e-07	1.93984e-06	6.88137
PACSIN1	-1.01787	-5.10474	-3.06479	0.00246385	0.00925674	-2.25705
ZGPAT	-1.01784	5.24809	-5.91278	1.29309e-08	2.17014e-07	9.25804
RASSF1-AS1	-1.01767	-2.02672	-4.38148	1.83497e-05	0.000132171	2.30832
TPTE2P5	-1.0176	0.341716	-4.85552	2.2954e-06	2.13863e-05	4.28484
ARRDC3-AS1	-1.01754	-4.06207	-3.57382	0.000437697	0.00212285	-0.666229
TRMU	-1.01747	1.0221	-7.47946	1.82757e-12	7.88856e-11	17.8539
LTBP3	-1.01658	1.96385	-3.63384	0.000348596	0.00174447	-0.457652
LINC00896	-1.01656	-1.89837	-2.81272	0.0053629	0.017898	-2.96221
SDF4	-1.01652	4.05305	-8.37929	6.66071e-15	5.72895e-13	23.3254
LOC105369312	-1.01638	-3.32091	-3.14389	0.0019014	0.00742376	-2.02224
UBN1	-1.0161	1.48105	-10.4693	5.00865e-21	2.85798e-18	37.1061
EEPD1	-1.01577	-0.363778	-3.8891	0.000133767	0.000757557	0.436568
ASPSCR1	-1.0153	2.30598	-4.48825	1.16503e-05	8.89548e-05	2.73894
LOC112268289	-1.01523	-1.86486	-4.75723	3.57833e-06	3.14718e-05	3.86145
DLG1-AS1	-1.01484	-3.69848	-3.63504	0.000347759	0.001742	-0.413327
EXOC3L1	-1.01469	-0.936633	-4.63203	6.23838e-06	5.1426e-05	3.33229
MIR4315-1	-1.01419	0.53439	-2.51318	0.0127459	0.0370285	-3.5111
LOC407835	-1.01406	-3.94256	-3.43983	0.000699639	0.00318817	-1.06046
LINC02997	-1.01405	1.50975	-3.71731	0.000256272	0.00133708	-0.171113
BRF1	-1.01334	0.0913755	-6.06778	5.70812e-09	1.04329e-07	10.0476
TRMT61A	-1.01307	0.517625	-5.30159	2.81866e-07	3.34224e-06	6.29198
SMPD3	-1.01268	-2.08914	-3.15849	0.00181161	0.00712433	-1.97829
TIRAP	-1.0122	0.681113	-6.82996	8.41277e-11	2.47568e-09	14.132
OPA3	-1.01093	0.442481	-8.28543	1.21462e-14	9.6394e-13	22.7393
MIR937	-1.01093	0.860272	-2.84874	0.00482151	0.0163553	-2.65324
ANXA2	-1.01076	3.53154	-4.13947	4.9824e-05	0.000319965	1.36461
PRKCZ	-1.00998	0.390579	-7.78824	2.76435e-13	1.51103e-11	19.6929
CORO1A	-1.00998	1.67539	-4.42989	1.49493e-05	0.000110154	2.50248
UBE2Q1-AS1	-1.00888	1.97276	-6.59258	3.23614e-10	8.28885e-09	12.8253
MAP3K10	-1.00842	-1.60986	-3.9525	0.000104637	0.000613068	0.666837
STX1A	-1.0073	-2.67371	-3.29206	0.00116091	0.00488657	-1.57038
PAQR5	-1.0071	-2.96004	-2.95302	0.00349325	0.0124587	-2.57564
ZNF468	-1.0064	-0.388457	-4.1791	4.24317e-05	0.000276747	1.51603
LOC107985154	-1.00614	1.05234	-7.06271	2.18356e-11	7.45759e-10	15.4418
LOC105373605	-1.00595	-4.68621	-3.03107	0.00276241	0.0102112	-2.26568
STK11	-1.00568	1.88547	-6.70778	1.68921e-10	4.60059e-09	13.4556
OXCT2P1	-1.00566	-4.23616	-3.11482	0.00210525	0.00809285	-2.06858
LOC105376717	-1.00545	-0.719479	-5.25646	3.53219e-07	4.05873e-06	6.07639
MIR3940	-1.0053	2.76688	-5.11104	7.01761e-07	7.55879e-06	5.41766
IGFALS	-1.00494	3.67484	-2.81378	0.00534584	0.0178487	-2.95935
GTF3C2-AS1	-1.00265	0.353141	-6.17286	3.25309e-09	6.34216e-08	10.591
KAZALD1	-1.00239	-3.31643	-4.07855	6.36343e-05	0.000398268	1.13421
CNOT1	-1.00163	2.92407	-7.19037	1.03026e-11	3.7485e-10	16.1717
BCAS3	-1.00125	0.615853	-8.15518	2.78035e-14	1.94168e-12	21.9316
LINC00963	-1.00123	2.4857	-7.10022	1.75254e-11	6.1104e-10	15.6554
GGTLC2	-1.00082	1.29634	-3.73991	0.000235569	0.00124377	-0.0925417
MCM10	-1.0007	-4.11938	-2.5791	0.0105822	0.031699	-3.56728
PIEZO2	-1.00038	0.4534	-5.85287	1.76691e-08	2.86007e-07	8.95685
GOLGA6L17P	-1.00023	-2.86922	-4.03756	7.49038e-05	0.000458497	0.980831
TUBA8	-1.00019	-1.12635	-4.42202	1.54573e-05	0.000113432	2.47082
CFAP206	1.0012	-4.26491	3.27819	0.00122533	0.00512178	-1.61733
PTBP2	1.002	-1.21203	4.33784	2.20407e-05	0.000155736	2.13483
SLC10A5	1.00243	0.758044	3.18426	0.00166444	0.00663254	-1.9008
LOC107985400	1.00254	-4.7504	3.51792	0.000531059	0.00250802	-0.847647
LOC102724813	1.00288	-4.11614	2.79635	0.00565259	0.0186775	-2.96266
PAN3	1.00321	-0.157743	5.25589	3.51551e-07	4.04154e-06	6.08005
LOC107985923	1.00397	-2.60422	2.70354	0.00743923	0.0236372	-3.25227
RPL37	1.00452	5.07444	7.3773	3.38228e-12	1.37138e-10	17.2549
EBF1	1.00647	-7.63514	3.03115	0.00273518	0.0101201	-2.3533
ELOVL4	1.00673	-5.55239	2.75504	0.00654445	0.0211578	-3.08038
ARHGAP28	1.00697	-4.62284	2.85488	0.00475216	0.0161524	-2.85016
SDR9C7	1.00735	-4.96408	2.74601	0.00693008	0.0222277	-3.06589
SNORD24	1.00778	-0.692093	3.28625	0.00128531	0.005341	-1.43605
GOLGA8J	1.00829	-2.39717	3.59043	0.000408211	0.00199918	-0.604393
ADRB1	1.00859	-4.72146	2.77606	0.00603529	0.0197698	-3.01851
LINC02669	1.00861	-4.90083	2.82605	0.00525437	0.0175786	-2.88888
KRTCAP3	1.00982	1.04295	3.6793	0.000295013	0.00151323	-0.302309
FLJ44635	1.0101	-3.71181	4.18607	4.1244e-05	0.000269677	1.5428
CNNM3-DT	1.01264	-0.970193	3.28652	0.00118452	0.00496984	-1.58836
PPM1N	1.0127	-3.09041	3.52238	0.000521301	0.0024673	-0.831296
RPL21P28	1.01338	4.62281	6.13845	3.91355e-09	7.48018e-08	10.4123
PIP4P2	1.0138	-1.78587	3.69514	0.000278238	0.00143695	-0.24777
MAGI2-AS3	1.01415	0.680619	4.65868	5.5475e-06	4.63679e-05	3.44395
ZNF232-AS1	1.01529	0.333434	4.2365	3.35552e-05	0.000224485	1.73753
DNAI1	1.01557	-4.48418	3.00949	0.00296064	0.0108158	-2.42027
MTRNR2L9	1.01564	0.355268	3.38991	0.000830411	0.00366971	-1.26185
MEG8	1.01662	-5.28136	3.03916	0.00267512	0.0099183	-2.28776
PELP1-DT	1.01684	-2.75317	3.2707	0.0012695	0.00528	-1.60321
NT5DC2	1.0186	0.665353	4.32368	2.33848e-05	0.000163995	2.07882
LOC105375846	1.01871	-4.54783	2.45267	0.0150197	0.0422746	-3.82823
LOC105372244	1.01919	-3.8104	2.56756	0.0111749	0.033194	-3.38565
LOC100507250	1.01985	-4.00614	3.41986	0.000760034	0.00341286	-1.17488
PPEF1	1.02059	-5.81996	2.79161	0.00596158	0.0195612	-2.88636
KCNMB4	1.02117	-3.65106	4.68415	4.95644e-06	4.19415e-05	3.55116
ZNF334	1.02122	-2.26662	3.89279	0.000131878	0.000748494	0.449887
LOC112268144	1.02155	-2.16327	5.11981	6.73268e-07	7.28206e-06	5.45734
LINC00683	1.02188	-5.1682	2.58245	0.0109907	0.0327176	-3.47529
DNAI7	1.02216	-4.96814	3.21997	0.00149504	0.00605969	-1.7982
TRN-GTT11-2	1.02277	-0.605579	3.27599	0.00134511	0.00555399	-1.62879
RPL39	1.02299	8.74112	6.42372	8.28529e-10	1.89847e-08	11.9145
CRISPLD1	1.02311	-2.96483	3.10453	0.00216334	0.00827795	-2.13954
LINC01003	1.02373	-0.288389	4.71957	4.23451e-06	3.65829e-05	3.70105
BBIP1	1.02575	1.66147	7.08324	1.93607e-11	6.71029e-10	15.5586
TAF5	1.02636	0.421217	6.24203	2.23897e-09	4.54231e-08	10.9523
SNORA31	1.02649	2.7032	5.35348	2.1897e-07	2.69338e-06	6.53433
RPL13AP20	1.02664	1.21967	4.84046	2.45808e-06	2.26494e-05	4.2195
PRR18	1.02703	-0.67709	4.06754	6.64903e-05	0.000413022	1.0929
LOC101927243	1.02764	-2.36275	3.46529	0.0006493	0.00298611	-1.02896
NR2E3	1.02783	-5.0586	2.63048	0.00924467	0.0283014	-3.39587
SNORD79	1.02812	1.47222	3.34446	0.000971153	0.00419036	-1.40616
JUN	1.02898	1.73642	3.88378	0.000136533	0.000772101	0.417395
ATF6-DT	1.02975	-2.7228	4.34691	2.12191e-05	0.000150476	2.17077
UBE2D1	1.03019	-0.0624715	3.23855	0.00138983	0.00570596	-1.73562
ANXA10	1.03051	4.85361	6.58556	3.36608e-10	8.53696e-09	12.7871
KCNT2	1.03098	-1.42682	4.62812	6.34655e-06	5.22113e-05	3.31594
LOC101928347	1.03175	1.2989	2.69151	0.00766711	0.0242278	-3.2821
SNORA13	1.03208	-0.944024	2.92798	0.00387364	0.0135949	-2.56401
LOC107985787	1.03284	-5.80029	2.43964	0.015822	0.0442348	-3.75413
KHDC1	1.03381	-5.73531	2.95851	0.00358952	0.0127373	-2.48742
LOC105369820	1.03445	-4.46905	2.80033	0.00561078	0.0185663	-2.99823
RIDA	1.03525	8.72751	5.80789	2.23059e-08	3.53315e-07	8.73212
HECTD2	1.03574	-1.58839	4.51451	1.04058e-05	8.05037e-05	2.84614
C9orf153	1.0365	-5.41458	2.88329	0.00462317	0.0157712	-2.51972
ERBB4	1.03716	-7.50777	2.54308	0.0121504	0.035599	-3.5687
ODAD2	1.03716	-6.31238	2.57065	0.0111172	0.0330354	-3.44294
STK17B	1.03781	-1.13861	3.85977	0.000149713	0.000837126	0.3311
PPP1R1A	1.03802	5.27209	4.46664	1.27809e-05	9.64236e-05	2.65107
TRNA	1.03948	10.4818	4.37512	1.88476e-05	0.000135299	2.28296
TRNR	1.03979	4.90114	2.69931	0.00749564	0.0237809	-3.26193
LOC105377115	1.03994	-5.60438	3.25259	0.00138997	0.00570596	-1.6285
RBM24	1.04008	-5.30937	2.86993	0.00458357	0.0156612	-2.81257
NDUFB1	1.04014	6.80248	6.79318	1.03853e-10	2.95938e-09	13.9276
LOC105371632	1.04037	-5.10801	2.44943	0.0153223	0.0430588	-3.78685
LINC01132	1.04112	-5.30481	2.83285	0.00509069	0.0171239	-2.817
FAM66D	1.04165	-3.81975	3.0307	0.00281909	0.0103797	-2.32418
KLF9	1.04175	3.06601	4.842	2.4409e-06	2.25e-05	4.22619
DNAH12	1.04261	-6.44127	2.9696	0.00332689	0.0119412	-2.53004
LOC107985010	1.04271	-3.2033	3.66676	0.000331498	0.00167178	-0.390798
ADAM23	1.04314	-5.82275	2.69002	0.0077674	0.024464	-3.28827
ZNF503	1.04385	-0.842013	5.15467	5.70681e-07	6.27106e-06	5.61567
KLF6	1.04557	2.0327	5.26743	3.32522e-07	3.8684e-06	6.13342
AFDN-DT	1.04717	-1.3994	5.82254	2.06789e-08	3.29553e-07	8.80515
RNF152	1.04732	0.866016	4.58672	7.60763e-06	6.11617e-05	3.14364
GPR85	1.04777	-4.4753	3.05257	0.00256047	0.00955227	-2.2923
ADGRL4	1.04954	0.554726	3.29377	0.00115421	0.00486361	-1.56505
CFAP210	1.04989	-4.89064	3.29686	0.0011779	0.00494915	-1.48298
ALDH1A3	1.04995	-1.93559	3.21474	0.00150559	0.00609399	-1.80871
HMGCLL1	1.05015	-4.09032	3.34076	0.000985733	0.00424778	-1.4191
SNRK	1.05087	1.30732	5.92724	1.19878e-08	2.02934e-07	9.33112
LIN7C	1.05114	1.95907	5.96325	9.92329e-09	1.71206e-07	9.51355
PLCB1	1.05132	-2.27637	3.44601	0.000683517	0.00312017	-1.0818
LOC105374418	1.0519	-5.75871	3.73805	0.000253938	0.0013258	-0.144082
PRH2	1.05197	-4.3345	3.58185	0.000422275	0.00205772	-0.634999
LINC02728	1.05257	-3.64595	2.84104	0.00495268	0.0167294	-2.88762
RGS5	1.05297	1.34957	3.5148	0.000535583	0.00252722	-0.856343
LOC105370027	1.05385	-3.58558	3.30935	0.0010948	0.00464421	-1.51646
LOC110091777	1.05392	-5.94253	2.48999	0.0135694	0.0388943	-3.78509
LOC105379173	1.05434	-0.949533	6.03258	6.88132e-09	1.23457e-07	9.86704
LINC02447	1.05469	-3.09726	3.68784	0.000285855	0.00147174	-0.272934
GPRC5A	1.05585	-5.28339	2.58256	0.0104998	0.0314885	-3.55905
LINC00596	1.05685	-4.51115	2.85416	0.0047717	0.016207	-2.8084
CHORDC1P4	1.05693	-4.00657	4.3487	2.11816e-05	0.000150256	2.17351
LOC105375196	1.05727	-2.72502	2.85741	0.00491825	0.0166347	-2.71307
SLC2A13	1.05776	-1.40178	3.38183	0.000853976	0.00376107	-1.28766
PPP1R9A	1.05822	-3.43469	3.95012	0.000105609	0.000618145	0.658159
GREB1L-DT	1.0585	-3.60099	3.3566	0.000976975	0.00421392	-1.39474
C5-OT1	1.05906	5.02036	6.93387	4.62251e-11	1.4565e-09	14.7133
CDH13	1.05916	-3.69116	3.00835	0.00293837	0.0107428	-2.41862
ATP5MK	1.05922	5.62774	6.49736	5.50911e-10	1.30981e-08	12.3097
UBE2B	1.05963	2.87223	5.93198	1.16943e-08	1.98828e-07	9.35505
LOC105371296	1.05993	-5.88309	3.01612	0.00302075	0.0110027	-2.37645
LOC105378448	1.06024	-2.93559	3.45621	0.000697594	0.00318009	-1.04059
RBIS	1.06073	3.09581	6.26961	1.92764e-09	3.98033e-08	11.0971
C11orf96	1.0612	0.583131	4.14647	4.84359e-05	0.000311821	1.39124
LOC105371256	1.06136	-5.3271	2.64417	0.00934232	0.0285219	-3.13798
LOC107987401	1.06326	-5.53793	3.01123	0.00291035	0.0106553	-2.41015
BAZ1A-AS1	1.06352	-2.13769	4.14104	4.9588e-05	0.000318537	1.36942
LOC105378085	1.06424	-5.76762	2.84601	0.00491051	0.0166134	-2.83211
LOC105375130	1.06467	-5.31777	2.75553	0.00672163	0.0216422	-2.98616
LOC101929439	1.06469	-5.3008	2.59796	0.0104345	0.0313127	-3.37992
LRIG2-DT	1.06475	-2.68836	3.86767	0.000145426	0.000816083	0.358604
GSTM3	1.06537	0.551348	2.73025	0.00684846	0.0219901	-3.1813
TCEAL7	1.066	-2.189	3.66343	0.000314728	0.00160032	-0.360775
NFKBIA	1.06659	5.13991	9.0021	1.1421e-16	1.71279e-14	27.2951
VIRMA-DT	1.06699	-3.56469	3.81207	0.000180179	0.00098488	0.158728
DIO3OS	1.06749	-1.75598	2.43868	0.0155444	0.043568	-3.90679
LOC107986167	1.06812	-5.10685	3.22415	0.00146208	0.00595499	-1.78107
BACH2	1.06815	-3.42913	3.2589	0.00129826	0.00538621	-1.67308
RGS16	1.06817	-1.44054	2.83211	0.00506124	0.017042	-2.90996
LOC101929657	1.0684	-4.94505	3.26205	0.0012899	0.00535562	-1.66559
PPP1R1C	1.06884	0.111913	6.27981	1.82356e-09	3.78883e-08	11.1508
LOC100134317	1.06933	-2.93142	2.45209	0.0151675	0.0426597	-3.83065
TUBA3D	1.06994	-4.03932	2.90032	0.00416484	0.0144865	-2.63485
SHOC1	1.06998	-6.37478	3.24307	0.00138143	0.00568287	-1.68355
RETREG1	1.0703	1.50346	4.31469	2.42776e-05	0.000169443	2.04338
DUSP10	1.07117	0.856972	7.8307	2.12514e-13	1.20381e-11	19.9491
LOC107987251	1.07136	-5.00052	3.20116	0.00158541	0.00636094	-1.81017
MIR17HG	1.07217	-1.4272	3.72813	0.000246153	0.0012912	-0.13354
TTC6	1.07291	-1.94446	5.00062	1.17747e-06	1.1889e-05	4.92248
LOC112268179	1.07314	-2.29027	3.62183	0.000364212	0.00181023	-0.498404
LOC107984247	1.07328	-0.409112	5.28561	3.04553e-07	3.57323e-06	6.2177
LOC102724948	1.07387	-2.68668	3.0752	0.00237511	0.00897669	-2.22514
CPEB3	1.07405	-0.0627626	5.00687	1.14374e-06	1.15784e-05	4.95027
LINC03013	1.07435	-3.20186	2.90064	0.00414278	0.0144218	-2.68111
STK31	1.07516	-3.67802	2.97898	0.00322436	0.0116213	-2.50263
HOTAIRM1	1.07525	-0.849873	3.09919	0.00219726	0.0083858	-2.15446
LOC105374724	1.07575	-7.58248	3.65737	0.000377287	0.00186807	-0.298103
BORCS7	1.07608	3.58687	4.71491	4.32329e-06	3.72398e-05	3.68129
SNORA41	1.07621	0.38231	3.1504	0.00186475	0.00730385	-2.00371
LOC105372263	1.07635	-2.74851	2.86843	0.00453219	0.0155084	-2.8108
TLNRD1	1.07648	-0.548409	7.07846	1.99109e-11	6.86032e-10	15.5314
NUDT4P2	1.07679	0.691611	6.14075	3.86545e-09	7.39621e-08	10.4243
SNORD14B	1.07706	0.756976	3.33849	0.000997986	0.00429426	-1.42882
HPGDS	1.0772	-2.06524	2.86989	0.00452587	0.0154935	-2.80792
LOC107986699	1.07748	-6.33245	3.27423	0.00125249	0.00522319	-1.59143
IGKC	1.07764	8.15571	2.73861	0.00668237	0.0215366	-3.15935
PNRC1	1.07798	3.06522	6.26235	2.00516e-09	4.11859e-08	11.059
SNORA105A	1.07864	4.52263	5.87599	1.56679e-08	2.57772e-07	9.07279
PCAT1	1.07911	-5.46538	4.08906	7.90467e-05	0.000480712	1.02457
PFDN4	1.07929	1.08671	4.22967	3.45096e-05	0.000230277	1.71105
CDS1	1.07932	-2.92358	3.3261	0.00103407	0.0044227	-1.46396
LOC112268133	1.07944	-6.59999	3.18877	0.00175554	0.00693294	-1.87974
LOC101929255	1.07955	-4.19121	2.83668	0.00500475	0.0168712	-2.89849
LY96	1.08009	0.51023	4.07307	6.50397e-05	0.00040522	1.11365
CLEC1A	1.08113	-2.16827	4.42731	1.51141e-05	0.000111263	2.49209
LOC105378468	1.08133	2.79408	4.83815	2.48401e-06	2.28613e-05	4.20949
LINC01430	1.0817	-0.195653	4.38131	1.83625e-05	0.000132222	2.30766
LOC107986166	1.08175	-3.62792	3.13892	0.00193712	0.00753557	-2.03824
HAS2	1.082	-5.0239	3.06804	0.00245619	0.00923687	-2.25098
RC3H1-DT	1.08208	-2.72617	3.42432	0.000793647	0.00353649	-1.15353
CREM	1.08265	0.3498	7.34098	4.20478e-12	1.65e-10	17.0432
ATP8A1	1.085	-1.5165	4.68075	5.03153e-06	4.25109e-05	3.53685
LINC01279	1.08548	-4.20421	2.58977	0.0102633	0.0308743	-3.54062
CENATAC	1.0856	2.77195	5.23785	3.83445e-07	4.36743e-06	5.99677
SNORA100	1.08593	4.57129	4.55726	8.64825e-06	6.85945e-05	3.02182
DACH1	1.086	-3.77199	3.35903	0.000923802	0.00401916	-1.36011
MIR503HG	1.08601	-0.175626	3.55107	0.000470434	0.00225667	-0.736091
LOC105376146	1.08607	-4.04743	3.31115	0.00109366	0.00464023	-1.51365
LOC107986566	1.08619	-6.71149	3.57806	0.000435693	0.00211518	-0.65874
MYG1-AS1	1.08665	4.23062	6.68191	1.95587e-10	5.26555e-09	13.3135
SPRED1	1.08765	-1.05175	4.42911	1.49991e-05	0.000110451	2.49933
LOC102724092	1.08844	-0.800312	2.59308	0.0101651	0.0306301	-3.53231
RPL22L1	1.08881	2.01216	6.89124	5.91372e-11	1.81564e-09	14.4741
LOC105378443	1.089	1.33501	5.97478	9.33892e-09	1.62442e-07	9.57215
LOC105371483	1.08925	-2.00039	4.27929	2.81248e-05	0.000192674	1.90431
LOC101927044	1.08944	-1.94101	4.63676	6.1099e-06	5.04735e-05	3.35209
LOC107985227	1.08969	-4.61286	3.83611	0.000164061	0.000906519	0.245761
LOC105373534	1.08987	-3.50394	3.03427	0.00274866	0.0101684	-2.30735
ERVFRD-1	1.09003	-4.58929	2.97799	0.00325639	0.0117169	-2.46432
LOX	1.09006	-3.09979	3.67529	0.00029941	0.00153207	-0.316088
LINC-PINT	1.09012	-1.96045	6.34449	1.28104e-09	2.77758e-08	11.4926
TWIST2	1.09065	-4.85281	3.49525	0.000620818	0.00286923	-0.967891
LOC107984224	1.09138	-1.1846	5.17754	5.11802e-07	5.66128e-06	5.72
C22orf15	1.09151	1.29855	5.16665	5.39066e-07	5.9376e-06	5.67027
ACTG1P17	1.09302	-3.34492	2.79318	0.00569451	0.0188028	-3.01518
TSPAN2	1.09345	-4.11857	2.73657	0.00676424	0.0217694	-3.16655
LOC100506253	1.09369	-3.17942	3.1145	0.00214251	0.00821168	-2.07784
LOC105373510	1.09434	-2.8007	3.29401	0.0011671	0.00490843	-1.57084
HCG23	1.09463	-3.42977	3.81302	0.000195572	0.00105839	0.104268
LOC112268447	1.09544	-4.3012	2.66499	0.008283	0.0258271	-3.35051
LOC105377920	1.09575	-2.33522	5.37347	1.98582e-07	2.46594e-06	6.62817
PTTG1IP2	1.09715	-1.03999	4.8344	2.52658e-06	2.31983e-05	4.19328
LOC105377499	1.09742	-6.27696	3.68516	0.000326593	0.00165173	-0.278323
G6PC1	1.09822	5.0417	3.32146	0.00105057	0.0044805	-1.47852
HIGD1C	1.09831	-4.12964	3.79309	0.000193363	0.00104764	0.0924129
ZNF812P	1.0986	-3.20729	2.9416	0.00362278	0.0128373	-2.60813
ART3	1.0989	-6.54869	2.85757	0.00488005	0.0165223	-2.81191
LHX2	1.09902	-1.29598	5.1741	5.20288e-07	5.74535e-06	5.70424
TMEM243	1.09912	-0.321659	6.04078	6.58882e-09	1.18391e-07	9.90899
GAS5	1.09915	4.2902	6.73443	1.4519e-10	4.0103e-09	13.6025
ASPA	1.09928	0.254573	6.12199	4.27434e-09	8.08393e-08	10.3271
LOC105374048	1.09992	-5.17754	4.98332	2.0683e-06	1.94955e-05	4.55465
THRB-AS2	1.10071	-3.62451	3.59849	0.000430032	0.00209029	-0.54298
NIPBL-DT	1.1021	-1.19374	5.84321	1.85781e-08	2.99748e-07	8.90846
SULT4A1	1.10281	-5.8341	2.77049	0.00614399	0.020064	-3.03373
MAJIN	1.10298	-3.26693	3.50183	0.000565925	0.00265486	-0.904527
GGH	1.10442	4.5913	6.27051	1.91823e-09	3.96439e-08	11.1019
RGPD2	1.10558	0.85891	5.7419	3.13281e-08	4.74997e-07	8.40472
GNG11	1.10602	1.77803	5.06523	8.70668e-07	9.11378e-06	5.21122
LOC107986358	1.10618	-4.18886	3.48794	0.000596099	0.00277416	-0.909708
MGP	1.10629	1.56644	2.59165	0.0102	0.0307195	-3.53576
KRT10	1.10722	1.27589	7.40005	2.95025e-12	1.20878e-10	17.3879
TRNL1	1.10764	9.63038	4.89484	1.91827e-06	1.82653e-05	4.45616
MIR155HG	1.10769	-3.06549	2.81201	0.0053897	0.0179644	-2.9651
CYP17A1-AS1	1.1077	-0.934842	3.2565	0.00130874	0.00542006	-1.68046
MMRN1	1.10851	-0.709902	2.78328	0.00585577	0.0192707	-3.04111
LINC01506	1.10864	-2.3014	3.20708	0.00160889	0.00643857	-1.81061
LOC105369212	1.10904	-3.27629	3.08723	0.00228498	0.00867951	-2.1899
LOC105373713	1.1091	-2.70826	3.14516	0.00191694	0.00747195	-2.02454
MIR7-1	1.10916	1.20974	3.39702	0.000812759	0.00360738	-1.24094
LINC02734	1.1105	-3.81187	3.10367	0.00222557	0.00847448	-2.0634
PSMD14-DT	1.11063	-1.97116	3.55399	0.000470924	0.0022581	-0.733533
SPIDR	1.11153	0.969971	12.5407	1.70895e-27	6.66348e-24	51.677
SCN1A	1.11207	-7.7027	2.4983	0.0137874	0.0394201	-3.55782
LOC102724608	1.1128	-2.50184	3.53403	0.000502332	0.00238912	-0.795524
TERB2	1.11293	-1.63857	2.83987	0.00495047	0.0167244	-2.88937
CPEB4	1.11336	0.744818	4.33485	2.23183e-05	0.000157548	2.12298
ALMS1-IT1	1.11367	-3.81327	3.57722	0.00043509	0.00211269	-0.658784
FRMD7	1.1138	-2.54388	2.9763	0.00324994	0.0116955	-2.51002
FKBP1B	1.11508	0.348106	6.69037	1.86442e-10	5.03674e-09	13.3599
MEOX2	1.11938	-3.19172	2.96912	0.00332862	0.0119456	-2.53099
RFXAP	1.12053	-1.58131	5.18112	5.03154e-07	5.58145e-06	5.73633
TRNN	1.12075	11.3119	4.32052	2.3695e-05	0.000165971	2.06636
LOC105375668	1.12086	-2.28575	3.5137	0.000556781	0.00261616	-0.881268
SNORD50A	1.1224	-0.432629	3.9294	0.00012472	0.000713554	0.522775
RSPH10B	1.12294	-4.56974	3.91236	0.000122441	0.000702431	0.519778
LOC400627	1.12305	-4.7635	3.27905	0.00121391	0.0050804	-1.61114
TMEM262	1.12351	-1.19471	3.77514	0.000206419	0.00110914	0.030771
LOC283683	1.1238	-4.50923	3.40274	0.000879923	0.0038608	-1.27982
LOC105379524	1.12434	-3.13374	2.38933	0.0177347	0.0485625	-4.02194
CALR4P	1.12463	-4.00416	3.47377	0.000626619	0.00289375	-0.99795
GNG10	1.12471	2.36451	5.32712	2.48985e-07	2.99948e-06	6.41102
MTRNR2L10	1.12519	-1.59353	2.47863	0.0139508	0.0397732	-3.81194
ANKRD37	1.12701	0.770785	7.27487	6.23971e-12	2.3621e-10	16.6593
LOC284950	1.12771	-5.83859	3.59696	0.000449486	0.00217121	-0.657717
MIR4477B	1.12887	-0.822162	3.42587	0.000843813	0.00372261	-1.09385
CCDC73	1.12888	0.842693	6.42847	8.07077e-10	1.85477e-08	11.9399
MICU3	1.12922	-1.52615	4.17296	4.35041e-05	0.000283188	1.49249
EFCAB10	1.13007	-0.511932	6.41864	8.52109e-10	1.94299e-08	11.8873
CTNNA3	1.13024	-1.79505	3.54026	0.000489033	0.00233203	-0.772057
MPC1	1.13115	4.60545	7.49204	1.69359e-12	7.4059e-11	17.928
TAFA2	1.13126	-4.21	4.42194	1.55888e-05	0.000114218	2.46424
LINC01473	1.13128	-2.29763	3.58276	0.000423828	0.00206314	-0.636325
LRCH2	1.1317	-5.78222	3.06273	0.00251495	0.00940943	-2.226
PRKG2	1.13195	-6.71737	3.0648	0.00252739	0.00944994	-2.26881
FGF10	1.13211	-6.75481	3.4485	0.000790626	0.00352654	-1.12429
FMR1NB	1.13273	-4.25304	2.76558	0.0065364	0.0211389	-2.89908
LOC105377308	1.13285	-6.15572	3.75156	0.00024483	0.00128512	-0.0222004
LOC101928228	1.13509	-0.165925	3.57828	0.000427753	0.00208051	-0.646968
EDN1	1.13635	-1.62897	4.2641	2.99481e-05	0.000203318	1.84495
FGF7	1.13658	-4.05623	3.07311	0.00239913	0.00905285	-2.23281
GPR3	1.13805	-5.32551	2.64943	0.00918629	0.0281447	-3.12417
JCHAIN	1.13981	3.78906	2.98161	0.00319467	0.0115323	-2.49471
MGARP	1.13996	-3.92005	2.64916	0.00877464	0.027075	-3.24308
MSTN	1.14073	-4.59488	3.04074	0.00269122	0.00997165	-2.33208
LOC107987104	1.14137	-4.8472	2.567	0.0110486	0.032865	-3.59888
LRRC3B	1.14144	-7.31049	2.96609	0.00344	0.0123	-2.45742
H3P6	1.1415	5.18234	8.03158	6.06388e-14	3.95114e-12	21.1713
CPNE6	1.14262	-4.00357	2.39473	0.0174945	0.0480785	-4.00947
DLGAP1-AS2	1.14301	-3.15951	3.18221	0.00169345	0.00672521	-1.91234
LINC01239	1.14322	-1.6607	3.75352	0.000223873	0.00119251	-0.0450156
LOC107985251	1.14362	-1.51835	4.35173	2.07952e-05	0.000148008	2.18987
EFCAB8	1.14635	-2.79309	3.10457	0.00215936	0.00826541	-2.1386
LOC105370532	1.14695	-1.70869	4.42591	1.52041e-05	0.00011175	2.48646
EPB41L4A-AS1	1.14808	1.66466	7.61268	8.13164e-13	3.9144e-11	18.6421
PCDHB10	1.14879	-5.33359	3.42691	0.000748244	0.00336784	-1.11537
SCAT2	1.15009	-2.84893	2.9859	0.00319761	0.0115379	-2.4887
LOC105378816	1.15133	-6.88799	3.95808	0.00011966	0.000688501	0.705574
STAG2-AS1	1.15162	-1.95577	3.80112	0.000191426	0.00103811	0.107081
LINC03062	1.15173	-3.87003	3.47516	0.00062014	0.00286673	-0.990117
TRNT	1.15219	6.26235	4.81774	2.72471e-06	2.47841e-05	4.12127
MARCKS	1.15245	1.73331	3.75309	0.000224237	0.00119418	-0.0465346
LOC112267907	1.15265	-5.0544	3.57222	0.000506177	0.00240425	-0.674297
NUDT4B	1.15342	1.01042	6.85207	7.40968e-11	2.20827e-09	14.2552
RAVER2	1.15358	0.349348	6.59103	3.26429e-10	8.33714e-09	12.8169
LINC02696	1.1551	-4.28021	3.77738	0.00023877	0.00125698	-0.0248113
TMEM256	1.15575	5.559	5.86043	1.69888e-08	2.76778e-07	8.99472
LOC102724745	1.15594	-6.50803	3.41148	0.000856096	0.00376898	-1.11732
LOC101928326	1.15601	-3.47261	3.2612	0.0013184	0.00545858	-1.63569
VAT1L	1.15607	-2.58525	3.92299	0.000117661	0.000678757	0.557428
MCMDC2	1.15619	-0.849113	4.6569	5.59112e-06	4.66325e-05	3.4365
LOC105379091	1.15658	-4.72825	2.5508	0.0115269	0.0340496	-3.5929
LINC02145	1.15984	-4.19447	2.60968	0.00977308	0.0295976	-3.4472
RNF138	1.16003	0.970401	4.41171	1.61486e-05	0.000117767	2.42935
ND3	1.16044	12.6881	6.14887	3.70075e-09	7.1083e-08	10.4664
KCTD12	1.16047	0.245632	3.80067	0.000187467	0.00101995	0.120751
LOC107985263	1.16062	-0.083975	4.99941	1.18409e-06	1.19456e-05	4.91712
LOC105377035	1.16085	-0.877741	4.90982	1.79625e-06	1.72297e-05	4.51932
SYT6	1.16086	-7.01483	3.48574	0.000680887	0.00311193	-0.843971
PORCN-DT	1.16185	-2.8821	3.76942	0.000217056	0.00115963	-0.00853926
CYP4Z1	1.16222	-2.78395	3.12522	0.00202067	0.00781511	-2.0778
VIP	1.16239	-1.78252	3.60327	0.000390022	0.00192056	-0.561762
NKAIN2	1.16303	-5.28807	3.0483	0.00269855	0.00999565	-2.32236
SRD5A3-AS1	1.16328	-3.31517	3.2464	0.00137351	0.00565428	-1.67631
LOC105378100	1.16338	-6.22207	4.08947	7.20831e-05	0.000443668	1.0918
FAM72A	1.16353	-4.77096	4.7955	3.01274e-06	2.71193e-05	4.02544
IAPP	1.16391	-2.66268	2.72396	0.00698324	0.0223799	-3.19807
SCN9A	1.16395	-0.265494	5.02029	1.0744e-06	1.0938e-05	5.01009
LOC105379011	1.1647	-3.94699	4.30285	2.55047e-05	0.000176952	1.99675
ZNF32-AS1	1.16483	2.07998	5.79006	2.44563e-08	3.81437e-07	8.64339
MT1X	1.16492	9.01657	3.87077	0.00014353	0.000807376	0.370589
LOC112268423	1.16671	-3.2221	3.86048	0.000149302	0.000835624	0.333676
LIPM	1.16673	-6.71325	2.39113	0.0179577	0.0490565	-3.86557
LOC408186	1.16923	-5.94299	2.89646	0.00420045	0.0145952	-2.73729
LOC105370989	1.16972	-2.85943	4.15355	5.62306e-05	0.000355641	1.32585
SNORA105C	1.17038	2.41098	5.91954	1.24814e-08	2.10073e-07	9.29218
LINC01357	1.17055	-2.25836	4.0601	7.03607e-05	0.000433866	1.04561
BTG1	1.17119	3.71166	8.70142	8.26884e-16	9.43656e-14	25.3617
LOC107987085	1.17137	-3.08173	2.88961	0.00439929	0.0151623	-2.72221
LOC100289230	1.17233	-1.04798	5.37982	1.92492e-07	2.39668e-06	6.65808
CNKSR2	1.17309	-3.7497	3.40633	0.000785688	0.00350786	-1.21022
LOC102724093	1.17371	-2.13619	4.49523	1.13063e-05	8.66398e-05	2.76737
LOC100132249	1.17388	-6.3632	3.86629	0.000172071	0.000945864	0.323714
C17orf97	1.17465	-1.50076	3.07216	0.00239706	0.00904796	-2.23375
FAM241A	1.17486	-1.67069	4.61051	6.85623e-06	5.58501e-05	3.24249
ADAMTS1	1.17518	-0.467024	4.59473	7.34621e-06	5.93046e-05	3.17687
LOC101927069	1.17541	-4.16318	3.62188	0.000369062	0.00183122	-0.465354
LOC105371611	1.17578	0.431369	4.12801	5.21829e-05	0.000333284	1.32103
FZD7	1.17728	-2.85786	3.5459	0.000479674	0.00229301	-0.753857
GPAT3	1.17844	-0.43832	5.0979	7.4664e-07	7.98704e-06	5.35831
PTPRZ1	1.17911	-6.95793	2.91758	0.0041149	0.0143363	-2.65311
SNORD81	1.17969	1.28436	4.23484	3.39017e-05	0.000226415	1.72851
MYOT	1.18075	-4.09511	2.39187	0.0176936	0.0484994	-4.01618
FAM72B	1.18143	-3.89895	3.73786	0.000238163	0.00125491	-0.101866
PKD1L1	1.18211	-2.14494	5.00389	1.1597e-06	1.17298e-05	4.93703
LOC105374890	1.18215	-3.74072	3.43418	0.000721114	0.00326694	-1.12725
LOC105373261	1.18246	-3.25848	3.12399	0.00206983	0.00797359	-2.04798
LPAR6	1.18358	1.33711	4.71928	4.23986e-06	3.66156e-05	3.69985
LOC105372945	1.18448	-4.51144	3.26109	0.00129874	0.00538724	-1.67049
SSUH2	1.18458	-6.87692	2.7701	0.00623461	0.0203089	-3.08361
LRP2BP-AS1	1.18489	-4.32938	2.99326	0.00311719	0.0112959	-2.46676
LINC01612	1.18665	0.509871	2.41058	0.0167642	0.0464031	-3.97265
LOC105378226	1.18737	-5.08282	3.19976	0.00165858	0.00661276	-1.67739
MLF1-DT	1.18846	-1.21815	5.85526	1.74519e-08	2.83174e-07	8.96878
GPR160	1.18883	-2.46415	3.14335	0.00190366	0.00743013	-2.02358
MT1L	1.19002	3.56684	3.5475	0.000476499	0.00228249	-0.747974
LOC101927269	1.19025	3.90953	5.26799	3.3162e-07	3.85983e-06	6.13603
ARHGEF26-AS1	1.1921	-3.0928	3.32235	0.0010489	0.00447467	-1.47654
SSPN	1.19239	-2.92511	3.46179	0.000648305	0.00298213	-1.03207
NRXN3	1.1934	-6.62447	2.55039	0.0115047	0.0340054	-3.63873
XKR4	1.19415	-8.45003	3.13552	0.00220497	0.00840768	-2.0189
SVIP	1.19627	0.342104	6.12902	4.11632e-09	7.82302e-08	10.3635
CHASERR	1.19661	2.64852	7.35172	3.94283e-12	1.56609e-10	17.1058
LOC105378231	1.19733	-5.0384	3.69584	0.000338313	0.00170078	-0.291828
LOC102724765	1.19734	-4.28497	3.26283	0.00130781	0.00541716	-1.58204
NOVA1	1.19806	-5.05094	4.09509	5.9744e-05	0.000376235	1.19424
MYBL1	1.19875	-2.41817	4.22829	3.47058e-05	0.000231322	1.70569
DOK6	1.19954	-3.24754	2.57353	0.010739	0.032103	-3.58092
HBEGF	1.19956	-1.95953	5.02155	1.06813e-06	1.08932e-05	5.01568
TCP10L	1.19985	-0.974068	4.11463	5.50703e-05	0.000349057	1.27029
MIR6778	1.2001	1.65874	2.61493	0.00955329	0.0290636	-3.4775
RRH	1.20016	-4.43421	3.50385	0.000569902	0.00266978	-0.864713
CFAP58-DT	1.20099	-4.35939	3.04425	0.0028198	0.0103807	-2.07787
SLIT3-AS2	1.20145	-1.10548	3.85015	0.000155323	0.000863952	0.296668
PWAR6	1.20249	-1.53156	4.44464	1.40398e-05	0.000104572	2.56199
EML6	1.20309	2.46344	4.64937	5.77987e-06	4.80104e-05	3.40491
LINC02565	1.20332	-1.78488	2.69594	0.00762298	0.024113	-3.22763
PRKAR2B	1.20388	-1.05554	4.18728	4.10415e-05	0.000268428	1.54745
MIR12136	1.20561	12.6473	5.30791	2.73354e-07	3.24955e-06	6.3214
TMEM92-AS1	1.20764	-3.09573	2.99225	0.00322918	0.0116369	-2.48337
C9orf72	1.20796	0.559296	5.80212	2.29813e-08	3.6108e-07	8.70336
LINC02428	1.20811	4.68856	7.99623	7.57014e-14	4.81259e-12	20.9551
MAP3K8	1.20878	-1.37628	7.87079	1.65682e-13	9.61819e-12	20.1917
MMP16	1.21219	-6.93241	3.23732	0.00141676	0.00579562	-1.70444
LOC107986401	1.21347	-4.27887	3.25053	0.00135801	0.00560034	-1.66503
LOC105369819	1.21624	-4.95669	3.10677	0.00216073	0.00826932	-2.13584
IL1RAP	1.21631	1.98467	4.52904	9.77293e-06	7.62126e-05	2.90571
GJA1	1.21707	-0.689337	3.31946	0.00105776	0.00450588	-1.4848
ADAMTSL4-AS1	1.21778	-2.92739	3.45539	0.000660833	0.00302963	-1.05087
PDCL3P4	1.21778	-0.850693	2.64955	0.0086527	0.0267871	-3.38977
DLGAP1-AS1	1.2194	0.773004	7.33433	4.37541e-12	1.70889e-10	17.0045
LINC01900	1.22364	-3.13933	3.43627	0.000741296	0.00334026	-1.14103
LOC105369477	1.22452	-3.67487	5.56557	7.6627e-08	1.05639e-06	7.54348
ZAR1	1.22567	-1.23514	5.71766	3.54669e-08	5.30191e-07	8.28516
KLHDC8A	1.22653	-6.37014	4.68425	7.75603e-06	6.21838e-05	3.23043
VIL1	1.22668	0.147272	3.37067	0.000887516	0.00388974	-1.32318
CCDC85A	1.22707	-5.36404	3.60505	0.000394003	0.00193771	-0.566285
C4orf50	1.22732	-8.36516	2.79009	0.00614597	0.0200677	-2.68575
LOC105376535	1.22769	-6.22314	2.77362	0.00652254	0.0211029	-2.63325
LOC105375981	1.22852	-2.17613	5.28928	2.99194e-07	3.51741e-06	6.23474
RBM44	1.22861	-5.04812	3.65325	0.000328101	0.00165715	-0.356947
PKIA	1.22905	-4.94697	2.71116	0.00731594	0.0232803	-3.23402
MIR583HG	1.22921	-3.00621	4.76362	3.47721e-06	3.07401e-05	3.88877
LOC105369656	1.22923	-2.65355	3.49271	0.000603866	0.00280195	-0.815896
SLC6A4	1.23023	-6.62909	3.81687	0.000184487	0.00100608	0.187637
LOC105374160	1.23078	-2.73051	2.90827	0.00403464	0.0140839	-2.70303
CABCOCO1	1.23183	-5.15988	3.36121	0.000950696	0.00411815	-1.37375
LOC105375299	1.23231	-3.91492	3.08874	0.00242451	0.00913535	-2.17318
LINC01290	1.2329	-3.48681	4.40966	2.34106e-05	0.000164127	2.26052
ECT2L	1.23342	-5.29965	3.96286	0.000101327	0.000595463	0.698937
LINC00622	1.23382	-2.89022	3.36524	0.000908434	0.0039673	-1.34304
FAM89A	1.23452	0.137344	7.2395	7.70013e-12	2.87771e-10	16.4548
PLAG1	1.23509	-3.62006	4.13847	5.01852e-05	0.000322019	1.35847
COLEC12	1.23558	-4.77594	2.72064	0.00711074	0.0227293	-3.20914
LOC107984952	1.23565	-3.83599	3.0197	0.00284535	0.0104566	-2.3877
LOC105370276	1.23599	-6.71872	3.51088	0.000608914	0.00282146	-0.80369
LOC107984831	1.23889	-4.25749	3.00929	0.00300072	0.01094	-2.38295
CD200	1.23947	-3.89839	2.65839	0.00848331	0.0263428	-3.36859
ST3GAL6	1.24056	2.99999	7.27528	6.22453e-12	2.36018e-10	16.6617
LOC112268012	1.24071	-5.5787	3.93096	0.000144925	0.000813796	0.499843
NME7	1.24267	1.73091	6.6572	2.24915e-10	5.97942e-09	13.178
LOC105372279	1.24319	-1.63603	5.3841	1.88498e-07	2.3507e-06	6.67821
LOC105371490	1.24432	0.00586335	3.49773	0.000569068	0.0026664	-0.91252
NTRK2	1.24495	-4.87953	2.66743	0.00821961	0.0256466	-3.34409
SOX2-OT	1.24496	-4.8757	3.67106	0.00030913	0.00157425	-0.341208
ANKRD18DP	1.24683	-3.62355	2.84752	0.00485001	0.0164324	-2.82496
SLC38A2	1.2476	3.91026	4.80124	2.93562e-06	2.65403e-05	4.05017
CHN2-AS1	1.24867	-3.44908	3.10889	0.002146	0.0082237	-2.0379
LOC100419170	1.24933	-5.42749	2.57806	0.0109759	0.0326861	-3.36386
IGKV2-26	1.25027	-2.41046	3.20842	0.00163844	0.00654677	-1.81861
CHIC1	1.25046	-2.98571	3.61544	0.000372781	0.00184772	-0.520025
L1CAM	1.25254	-5.57169	2.64269	0.00897067	0.0276027	-3.31656
TTC32	1.25308	1.16292	5.17455	5.19163e-07	5.73728e-06	5.70632
SLC25A25	1.25348	2.28611	5.7957	2.37555e-08	3.71994e-07	8.67142
SNX16	1.25475	-1.1778	4.79246	3.05426e-06	2.73982e-05	4.01239
RWDD3	1.25535	2.18161	5.257	3.49678e-07	4.02396e-06	6.08517
RPL31P11	1.25541	-4.55007	4.39907	1.96276e-05	0.00014051	2.2704
LOC107986874	1.25651	-6.12309	2.9349	0.00377648	0.0132838	-2.54296
KPNA5	1.25667	-3.0618	4.57302	8.07566e-06	6.45694e-05	3.0869
PCDHGA8	1.25715	-2.95284	6.75697	1.27701e-10	3.56512e-09	13.727
CA4	1.25716	-2.06964	6.73383	1.45685e-10	4.0145e-09	13.5992
FAM153CP	1.25735	-5.73656	3.33735	0.00107297	0.00456238	-1.38314
LOC102723654	1.25755	-3.86701	4.31551	2.41951e-05	0.000168918	2.0466
LOC101927345	1.25802	-4.36115	3.64306	0.000343241	0.00172172	-0.437994
ZNF350-AS1	1.2582	-3.958	3.67641	0.000339441	0.00170486	-0.209382
PVALB	1.25856	0.155524	4.76237	3.50604e-06	3.09315e-05	3.88129
SLC7A11	1.25914	-6.96209	3.22543	0.00152164	0.00614513	-1.75786
MANCR	1.25953	-2.96912	3.68112	0.00029793	0.00152552	-0.306829
RANBP3L	1.25985	0.645795	4.94345	1.53435e-06	1.49443e-05	4.66945
LOC105379420	1.25987	-5.35794	4.24716	3.63883e-05	0.000241231	1.68582
LOC105375518	1.26013	-2.30368	3.43934	0.000703803	0.0032034	-1.10688
ANKDD1B	1.26055	-4.02494	3.79478	0.000192584	0.00104391	0.13756
LIPE-AS1	1.2624	-3.74354	5.31993	2.57853e-07	3.08883e-06	6.37743
SEMA3D	1.2664	-4.12365	3.15442	0.00184268	0.00723141	-1.99232
LINC01537	1.2666	-2.51842	5.00014	1.18748e-06	1.19695e-05	4.91522
CPLANE1-AS1	1.26839	-2.96629	4.30202	2.8814e-05	0.000196934	1.94174
LOC149684	1.26868	-0.488775	3.20246	0.00157643	0.00632714	-1.84874
LOC107984437	1.26959	-4.74259	4.19537	3.98435e-05	0.000261396	1.57607
LOC105374836	1.26964	-0.0255941	3.9901	9.03207e-05	0.000538495	0.804954
LRRC3C	1.26991	-3.28976	5.33119	2.44109e-07	2.95292e-06	6.43
LOC105376810	1.27167	-1.15789	4.99099	1.23137e-06	1.23639e-05	4.87969
SLC16A9	1.27221	-2.26901	3.4849	0.00059918	0.00278463	-0.958292
ERMN	1.27251	-4.79496	3.76919	0.000213849	0.0011438	0.00117806
LOC105375242	1.27343	-4.46949	3.11159	0.00211446	0.00811885	-2.1187
N4BP2L1	1.27421	2.59048	8.08726	4.27087e-14	2.85477e-12	21.5131
LOC100996549	1.27426	-4.18793	3.40993	0.000792738	0.00353394	-1.12253
COL25A1	1.2745	-3.80624	4.37679	1.87523e-05	0.000134739	2.28812
ABO	1.27459	-5.6636	2.59814	0.010167	0.0306319	-3.47766
LINC01714	1.27483	-1.78683	3.36267	0.000924089	0.00401916	-1.35588
CCL3	1.2753	0.875627	5.18267	4.99432e-07	5.54279e-06	5.74344
ANGPT2	1.27555	-2.36359	4.3503	2.09205e-05	0.000148855	2.18419
LOC112268048	1.27664	-0.73157	5.02216	1.06508e-06	1.0871e-05	5.01842
BASP1	1.27779	0.661401	4.90462	1.83427e-06	1.75369e-05	4.49892
LOC105374527	1.27845	-5.38433	4.09519	7.28174e-05	0.0004476	1.13042
PRKG1-AS1	1.28077	-3.63544	3.63044	0.000354363	0.00176841	-0.471753
LOC112268467	1.28129	-5.1897	4.03441	7.82659e-05	0.000476831	0.94659
SLC2A9-AS1	1.28205	-5.16029	4.65645	5.60218e-06	4.67081e-05	3.43462
ZNF80	1.28353	-5.53098	3.53458	0.000544328	0.00256435	-0.708379
SNORA11F	1.2854	-0.715298	3.56505	0.000461843	0.00222184	-0.622289
ID2	1.28594	6.12878	7.83292	2.09605e-13	1.19022e-11	19.9626
INE2	1.28622	-3.65821	4.5727	8.08699e-06	6.46379e-05	3.08557
LOC105372019	1.29009	-4.46209	3.68434	0.000300113	0.00153468	-0.267331
CRYBB2	1.29033	-4.01515	3.37816	0.000868207	0.00381512	-1.30155
TICAM2-AS1	1.29471	-1.30643	5.58776	6.8542e-08	9.58239e-07	7.65077
ZNF883	1.2954	-4.60922	3.46375	0.000655453	0.0030085	-0.994389
DYNLRB2	1.29683	-3.62446	4.44617	1.41244e-05	0.000105035	2.5585
LOC107986736	1.29819	-3.26803	3.12045	0.00216619	0.00828614	-2.07552
LOC105374898	1.29854	-4.01243	7.61531	8.00195e-13	3.85991e-11	18.6578
LOC105370569	1.30075	-4.75514	3.8501	0.000160978	0.000891167	0.272149
S100B	1.30432	-2.79984	3.16987	0.00175744	0.0069393	-1.94768
SYN1	1.30703	-2.90596	4.31745	2.39999e-05	0.000167655	2.05426
TRNC	1.30782	11.5799	4.57375	8.04998e-06	6.43861e-05	3.08993
FAM237B	1.30825	-5.96014	3.48157	0.000642698	0.00295983	-0.91739
LOC105375549	1.3105	-3.1557	3.81443	0.000192967	0.00104574	0.300269
MAP3K12	1.31356	1.15025	7.37212	3.48905e-12	1.40735e-10	17.2247
LINC00693	1.31363	-4.669	3.61938	0.00039048	0.00192241	-0.459461
RDH12	1.31371	-1.33865	3.90546	0.000125591	0.000717805	0.49566
MZT1	1.31549	-0.515404	5.46448	1.26842e-07	1.65043e-06	7.05882
LOC107985736	1.31795	-2.76484	3.49005	0.000585284	0.00273035	-0.938263
SASS6	1.31863	-0.795699	4.63133	6.25744e-06	5.1565e-05	3.32939
LOC105378780	1.32256	-0.424686	3.16753	0.00176186	0.00695323	-1.95208
LOC107987361	1.3228	-5.17825	4.53717	1.03585e-05	8.0244e-05	2.86621
LOC105369782	1.32305	3.11206	6.56619	3.75207e-10	9.39063e-09	12.6819
CTLA4	1.32323	-4.32588	3.5481	0.000489405	0.00233333	-0.763866
EGR3	1.32629	-5.52553	3.35967	0.000938618	0.00407478	-1.32595
CCDC26	1.32747	-4.93001	3.53986	0.000531513	0.00250954	-0.687835
NACA4P	1.32839	-0.591741	5.96206	9.98593e-09	1.7216e-07	9.50748
LOC105375265	1.32902	-5.3273	4.38299	2.02551e-05	0.000144522	2.23409
TUBA3E	1.32903	-5.08607	3.65572	0.000386713	0.00190747	-0.316386
KCNA5	1.33003	-5.67018	2.68526	0.00825561	0.0257486	-3.0328
LOC107986148	1.33003	-5.89361	4.08116	7.89832e-05	0.00048045	1.05972
LOC105370259	1.33149	-3.84497	3.70207	0.000273562	0.0014153	-0.229564
PIMREG	1.33257	-3.57189	5.40273	1.72731e-07	2.17494e-06	6.76257
LOC105369299	1.33264	-1.94455	4.5237	1.03803e-05	8.03594e-05	2.85478
CDKN1C	1.33599	-0.910734	5.33318	2.41752e-07	2.92996e-06	6.43931
PTX3	1.34124	-4.5873	3.70108	0.00028922	0.0014871	-0.266953
ARF4-AS1	1.34148	-0.961311	4.32373	2.33796e-05	0.000163995	2.07903
LOC107986158	1.34353	-0.829179	4.93954	1.61672e-06	1.56875e-05	4.62418
SLC19A2	1.34421	1.99181	6.8408	7.90572e-11	2.33234e-09	14.1923
LOC107986698	1.34462	-6.03616	3.86388	0.000151847	0.000847845	0.325293
GPR171	1.34563	-2.92347	3.93726	0.000111779	0.00064858	0.606486
GLYATL2	1.3483	-5.99578	4.45215	2.04793e-05	0.000145938	2.43773
LINC02289	1.34833	-3.31507	3.94461	0.000109245	0.000636244	0.629328
LOC102723380	1.34954	-3.01675	3.41898	0.000766778	0.00343786	-1.13893
MIR3671	1.35087	-0.022171	4.01771	9.04344e-05	0.000538761	0.867612
LOC101927283	1.35186	-7.31071	2.79487	0.00605383	0.0198138	-2.67286
MSH4	1.35361	-5.74964	3.77558	0.000231068	0.00122415	0.0391794
MT1G	1.35503	9.53138	3.66917	0.000306228	0.00156117	-0.337057
IL10	1.35777	-3.53776	3.96948	9.97677e-05	0.000587334	0.715895
MTHFD2L	1.35777	-1.04163	6.3847	1.02733e-09	2.28463e-08	11.7062
SNTG1	1.35782	-3.93681	4.52183	1.00821e-05	7.83886e-05	2.87614
LURAP1L	1.35837	1.24012	8.23788	1.64469e-14	1.25334e-12	22.4437
CSDC2	1.35866	-4.3884	2.61788	0.00976073	0.0295755	-3.43212
HCG14	1.35966	-2.31971	4.38786	1.877e-05	0.000134825	2.29592
ZNF426-DT	1.36016	-3.26212	4.26197	3.13261e-05	0.000211752	1.84779
EML4-AS1	1.36022	-4.37282	4.46831	1.49011e-05	0.000109868	2.53378
SERPINE1	1.36242	2.74171	3.88357	0.000136647	0.000772559	0.416614
LOC107984826	1.36345	-2.52966	4.39298	1.748e-05	0.000126647	2.3543
LINC01767	1.36362	3.52395	5.87135	1.60507e-08	2.62959e-07	9.04951
LOC105372817	1.36362	-0.791505	5.64003	5.2644e-08	7.54661e-07	7.90478
ZNRF2	1.3638	1.91079	7.50907	1.52758e-12	6.78137e-11	18.0284
RASL10A	1.36514	-3.87483	3.42833	0.000728934	0.00329407	-1.14043
JUND	1.36704	2.92554	5.73013	3.32747e-08	5.01352e-07	8.34663
METTL21C	1.36795	-2.77128	5.20252	4.54257e-07	5.08972e-06	5.83431
LOC102724370	1.37131	-3.09958	3.43022	0.000737458	0.00332681	-1.10295
ITGA8	1.37155	-4.81498	3.10416	0.00216595	0.00828614	-2.14064
TRNY	1.37172	11.3343	5.08894	7.78851e-07	8.28238e-06	5.31788
GPR183	1.37317	-1.12049	4.52324	1.00211e-05	7.79656e-05	2.88191
LOC105373774	1.37336	-5.09262	3.98541	9.29178e-05	0.000551729	0.780613
RNF212	1.37409	-5.18096	3.36173	0.000932869	0.00405207	-1.31998
EBPL	1.37443	5.00793	9.15161	4.22155e-17	7.209e-15	28.2674
DPY19L2P3	1.37449	-5.01496	4.62495	6.69987e-06	5.47289e-05	3.27089
ATP2B1-AS1	1.37652	-3.73556	5.33901	2.3973e-07	2.91047e-06	6.44965
DDX59-AS1	1.37708	-4.13964	4.10349	7.52021e-05	0.000459889	1.20736
CNTNAP4	1.37761	-6.02315	3.42419	0.000745279	0.00335691	-1.15832
TENM3	1.3782	-5.85037	2.84947	0.00485196	0.0164367	-2.86648
FOXC1	1.37863	-4.45524	3.40856	0.000782143	0.0034947	-1.20495
KCNN3	1.37883	-5.82544	3.14209	0.0019172	0.00747195	-2.0288
GSEC	1.37919	-1.98079	4.80672	2.8795e-06	2.60603e-05	4.06936
IMPA1	1.37951	2.15046	7.12955	1.47497e-11	5.21254e-10	15.823
SREK1IP1	1.38031	0.166841	7.11611	1.5963e-11	5.60653e-10	15.7461
LOC105372345	1.38173	-4.68663	4.24925	3.70034e-05	0.00024517	1.67505
LOC107986650	1.3824	-3.87888	4.05057	8.5115e-05	0.000510581	0.900979
GULP1	1.38267	-5.42702	3.48769	0.000596637	0.00277612	-0.952561
SNORA105B	1.38612	7.02538	6.67986	1.97873e-10	5.32097e-09	13.3022
SNORD140	1.38622	4.14244	4.95014	1.48768e-06	1.44957e-05	4.69897
KLHL14	1.38654	-6.70495	4.09096	6.45855e-05	0.000403035	1.17309
ETFRF1	1.38668	3.01526	4.4659	1.28213e-05	9.66972e-05	2.64808
LOC105371356	1.38695	-2.47921	3.32526	0.00103779	0.00443616	-1.467
TNFSF11	1.38784	-2.51725	4.67139	5.24431e-06	4.40541e-05	3.49743
JUNB	1.3895	1.25082	4.96658	1.37889e-06	1.35828e-05	4.77153
NNMT	1.39117	5.47352	3.62244	0.000363404	0.00180736	-0.496339
GLIPR1L2	1.39191	-3.56434	4.20851	3.78926e-05	0.000249999	1.62414
B3GALT1-AS1	1.39405	-3.53548	4.70365	5.03711e-06	4.25273e-05	3.55167
LMO3	1.39417	-6.09972	3.53522	0.000518646	0.00245672	-0.772442
SNORA25	1.40071	1.90963	4.54744	9.02471e-06	7.10885e-05	2.98135
TTC24	1.40171	-5.30661	3.41459	0.000795774	0.00354342	-1.1199
KLHDC7B-DT	1.40216	-3.40945	4.52214	1.01804e-05	7.90215e-05	2.8688
LOC105370921	1.40443	-5.32748	3.49378	0.000593755	0.00276458	-0.900968
LOC105370174	1.407	-0.771895	6.16884	3.32415e-09	6.44846e-08	10.5701
FAM83A	1.40868	-6.1558	3.52099	0.000537599	0.00253599	-0.810026
LOC105373714	1.41382	-2.85996	4.35051	2.25319e-05	0.000158823	2.12799
LOC107984733	1.41539	-3.41707	3.59153	0.000422244	0.00205772	-0.583228
MIR7110	1.41672	0.494628	4.10861	5.66809e-05	0.000358392	1.24414
LOC105372308	1.41698	-2.98107	4.022	8.46363e-05	0.000508241	0.918941
LOC105375902	1.4174	-3.89094	5.11393	7.01748e-07	7.55879e-06	5.4194
TSPAN5	1.41859	-2.82395	4.83774	2.49554e-06	2.29403e-05	4.20547
RBMS1	1.41927	0.815234	7.50538	1.5621e-12	6.92147e-11	18.0066
LOC101928214	1.42227	-6.87551	3.54381	0.000493011	0.00234812	-0.68564
PTN	1.42381	-0.215452	6.76899	1.19244e-10	3.34901e-09	13.7935
LOC107984588	1.42439	-3.33106	4.49508	1.14366e-05	8.75232e-05	2.75836
SOX17	1.42482	-3.01686	4.52693	9.8843e-06	7.7004e-05	2.89532
ING2-DT	1.42514	-3.12957	4.65773	5.82186e-06	4.8333e-05	3.40498
LOC107984031	1.42546	-3.23114	4.04361	7.32339e-05	0.000449687	1.00235
LINC01504	1.43089	-3.27598	5.58066	7.10317e-08	9.89748e-07	7.61644
KLF4	1.43162	-1.02882	6.20886	2.6791e-09	5.30268e-08	10.7787
LOC105376392	1.43196	3.58772	5.79766	2.3516e-08	3.68738e-07	8.68119
SOCS1	1.43427	-2.42448	3.91203	0.000122757	0.000703895	0.51768
LOC102724237	1.43429	-5.88142	4.39892	1.87428e-05	0.000134712	2.34269
SLED1	1.43843	-3.15528	4.20657	3.96682e-05	0.000260319	1.58859
LOC105374976	1.4399	-1.63596	2.49697	0.013321	0.0383421	-3.72276
DKK1	1.44042	-5.02453	3.86202	0.00018007	0.000984517	0.335092
SLC26A7	1.44047	-5.55369	3.5414	0.000500621	0.00238179	-0.74367
NR0B2	1.44403	4.01467	4.39954	1.70022e-05	0.000123454	2.38055
CCDC162P	1.44554	-3.10467	2.83086	0.00507837	0.0170898	-2.91322
SPDYA	1.44734	-1.10582	6.11907	4.34147e-09	8.20426e-08	10.312
UQCRBP1	1.44946	1.17613	6.85208	7.40929e-11	2.20827e-09	14.2553
LRRC15	1.45353	-5.70692	2.97987	0.00327742	0.0117835	-2.46453
SOWAHA	1.45368	-1.03805	5.86344	1.67247e-08	2.72856e-07	9.00983
LOC105373780	1.45368	-5.49735	4.10737	6.40402e-05	0.000400317	1.15449
SNORD14A	1.45416	1.21815	3.45553	0.00066681	0.00305284	-1.05607
LOC105375170	1.45695	-6.3489	3.8289	0.000169664	0.000933979	0.215903
LOC105370274	1.45716	-1.88599	5.89838	1.42612e-08	2.36457e-07	9.16558
LOC112268283	1.45728	-5.85982	4.60339	8.71417e-06	6.89908e-05	3.08434
SPOCK3	1.45771	-4.08308	2.63294	0.00927877	0.0283687	-3.34288
STX17-DT	1.4585	0.0617977	6.72443	1.53684e-10	4.21504e-09	13.5473
CXCL3	1.46012	-3.19574	4.23054	3.57661e-05	0.000237713	1.68512
KCNK1	1.46034	-0.636996	6.20762	2.69718e-09	5.33395e-08	10.7722
MIR6755	1.46126	0.257248	3.8945	0.000137798	0.00077813	0.460972
PZP	1.46167	2.08808	2.55838	0.0111971	0.0332474	-3.61826
SHISA3	1.46291	-4.04424	2.61452	0.00967136	0.0293655	-3.43589
PDK4	1.46307	5.60575	6.28492	1.77355e-09	3.69806e-08	11.1777
PMAIP1	1.46641	-3.50981	4.29731	2.69193e-05	0.000185501	1.95165
CMAHP	1.46755	0.302702	6.45795	6.85617e-10	1.60561e-08	12.0978
GATA3	1.46779	-2.91737	5.12637	6.57142e-07	7.12741e-06	5.48141
LOC112267985	1.46971	-1.63379	5.99054	8.59482e-09	1.51527e-07	9.65231
SLCO1C1	1.47143	-5.32628	4.58472	7.67432e-06	6.16312e-05	3.13534
PAX6	1.47259	-5.41089	4.63054	6.27935e-06	5.17273e-05	3.32607
CD69	1.47374	-1.05122	4.313	2.44494e-05	0.00017052	2.03671
LOC105376127	1.47425	-2.80389	3.77461	0.000219594	0.00117185	0.0291239
LOC100131289	1.47791	-2.85274	4.04824	7.34891e-05	0.000451136	1.00393
LOC105378963	1.47947	-5.28504	4.75324	3.83142e-06	3.34427e-05	3.80392
IGKV1-13	1.48099	-0.803812	2.65848	0.00847182	0.0263135	-3.32296
LINC02005	1.4818	-4.37861	4.49739	1.42491e-05	0.000105727	2.70672
LOC100130992	1.48334	-5.39785	4.48701	1.18651e-05	9.03002e-05	2.72384
[truncated: 260 more rows]
