# Supplementary material for: Identification of diagnostic markers pyrodeath-related genes in non-alcoholic fatty liver disease based on machine learning and experiment validation
Source: Sci Rep. 2024 Oct 26;14:25541. doi: 10.1038/s41598-024-77409-3 (PMC11513955; doi:10.1038/s41598-024-77409-3)
Supplement: Supplementary file 4 — Supplementary Material 4 [file 41598_2024_77409_MOESM4_ESM.xlsx]

## Sheet: Supplementary Table S5
GeneSymbol	NAFLD	NAFLD	NAFLD	NAFLD	NAFLD	NAFLD	NAFLD	NAFLD	NAFLD	NAFLD	NAFLD	NAFLD	NAFLD	NAFLD	NAFLD	NAFLD	NAFLD	NAFLD	NAFLD	NAFLD	NAFLD	NAFLD	NAFLD	NAFLD	NAFLD	NAFLD	NAFLD	NAFLD	NAFLD	NAFLD	NAFLD	NAFLD	NAFLD	NAFLD	NAFLD	NAFLD	NAFLD	NAFLD	NAFLD	NAFLD	NAFLD	NAFLD	NAFLD	NAFLD	NAFLD	NAFLD	NAFLD	NAFLD	NAFLD
CASP3	6.59	6.895	8.944	6.569	6.916	7.351	8.164	5.394	5.924	6.077	5.971	7.018	8.251	6.104	6.199	6.135	9.527	6.085	6.302	6.505	7.895	7.038	6.192	6.63	7.971	6.877	11.17	9.186	6.708	7.894	7.317	6.391	8.025	7.056	5.359	5.644	5.977	5.361	6.17	10.04	8.001	5.011	8.002	7.112	7.484	8.218	5.668	7.864	8.532
CASP4	12.43	14.77	15.75	11.78	9.377	13.08	9.644	11.49	8.774	10.96	11.78	12.89	15.09	13.73	9.434	10.66	16.91	17.24	16.49	17.99	19.03	21.18	13.01	12.81	18.1	16.47	16.49	18.13	16.86	12.32	12.47	10.99	22.15	11.27	17.69	10.98	10.28	13.64	11.94	12.73	15.82	17.32	16.39	15.44	18.24	12.69	11.44	18.84	17.13
CASP8	2.346	2.998	2.746	2.381	2.361	2.727	3.024	2.301	2.795	2.984	2.952	3.427	3.327	3.316	2.75	2.531	2.71	3.457	3.237	3.678	4.363	3.738	3.297	2.953	4.11	3.237	3.925	4.318	2.491	2.628	2.608	2.848	3.296	2.725	3.175	1.663	1.904	2.703	3.288	3.076	2.573	2.452	3.125	2.916	2.64	2.83	2.932	2.689	2.374
CASP9	1.975	1.539	1.541	1.326	1.436	1.218	1.731	1.077	1.079	1.022	1.115	1.268	1.338	1.395	1.074	1.109	1.549	1.185	1.435	1.773	1.883	1.515	1.403	1.339	1.542	1.269	1.604	1.847	1.475	1.544	1.877	1.522	1.799	1.517	1.879	1.664	1.848	1.518	1.321	1.908	2.06	1.368	1.36	1.771	2.004	1.999	1.176	2.192	1.481
GSDMD	12.6	10.26	12.06	10.74	11.99	7.151	14.16	8.364	9.869	8.547	9.904	7.825	11.74	14.86	8.401	6.202	11.3	7.238	8.997	13.93	11.88	9.451	9.605	8.042	9.554	13.79	8.046	11.17	14.56	15.93	16.34	13.52	14.16	12.06	14.81	20.14	10.12	12.13	10.16	12.79	8.781	4.04	5.176	18.27	16.54	7.678	9.918	13.03	7.011
IL1B	0.2718	0.5202	0.7902	0.3386	0.2929	0.6151	0.4259	0.5985	0.1956	0.3416	0.3919	0.5287	0.9208	0.4882	0.4247	0.2502	0.4861	0.9003	0.5671	0.1983	1.259	1.289	0.451	0.6217	0.7213	0.3436	0.6882	1.115	0.1731	0.5247	0.1181	0.4323	0.7515	0.2003	0.3152	0.2101	0.03907	0.5019	0.6099	0.2083	0.2583	0.3605	0.6131	0.561	0.5484	0.7523	0.6329	0.6694	0.3003
PJVK	0.4897	0.5134	0.4626	0.3965	0.6105	0.3479	0.7706	0.3597	0.3314	0.1855	0.2579	0.2817	0.2309	0.2524	0.3634	0.4451	0.3598	0.2675	0.2261	0.1535	0.3585	0.2192	0.2218	0.3177	0.4665	0.3792	0.4484	0.4234	0.7884	0.7912	0.4964	0.5282	0.4087	0.663	0.3665	0.8008	0.7637	0.4403	0.5702	0.847	0.7328	0.8582	0.683	0.5872	0.4788	0.6304	0.254	0.7994	0.3609
PLCG1	1.506	2.022	2.126	2.124	1.979	1.337	2.093	1.792	1.334	1.44	1.878	1.567	1.79	1.708	1.36	1.206	1.058	1.905	1.867	2.026	2.352	2.718	1.888	1.87	2.396	2.058	1.73	2.108	1.794	1.784	1.755	1.618	2.891	1.872	2.57	1.884	1.255	1.782	1.708	1.969	1.887	1.631	1.849	2.064	2.362	1.902	1.706	2.358	1.524
TIRAP	1.362	1.458	1.285	1.244	1.091	1.75	1.276	1.372	2.102	2.328	1.95	2.467	1.826	1.753	1.931	2.034	1.136	1.784	1.75	2.359	2.054	1.951	1.825	1.545	2.034	1.792	1.436	1.727	0.8877	1.312	1.456	1.583	1.14	1.583	1.158	1.026	0.8522	0.8554	1.343	1.593	1.619	1.026	1.331	1.844	1.28	1.189	2.34	1.052	1.637
TNF	0.1272	0.5505	0.6165	0.2566	0.2895	0.6098	0.3814	0.2451	0.2975	0.231	0.3669	0.1878	0.5486	0.128	0.3029	0.2008	0.376	0.4538	0.2655	0.2026	0.7986	0.5397	0.2871	0.2208	0.5541	0.3217	0.3651	0.5754	0.2341	0.2136	0.2211	0.5566	0.4397	0.1563	0.2582	0.3218	0.128	0.2043	0.256	0.1755	0.3425	0.3038	0.4784	0.2101	0.4937	0.3151	0.4309	0.6457	0.2109
[truncated: 167 more columns]
