# Supplementary material for: Identification of diagnostic markers pyrodeath-related genes in non-alcoholic fatty liver disease based on machine learning and experiment validation
Source: Sci Rep. 2024 Oct 26;14:25541. doi: 10.1038/s41598-024-77409-3 (PMC11513955; doi:10.1038/s41598-024-77409-3)
Supplement: Supplementary file 6 — Supplementary Material 6 [file 41598_2024_77409_MOESM6_ESM.xlsx]

## Sheet: Sheet1
11 x 2 sparse Matrix of class "dgCMatrix"
s1 s2
(Intercept) -0.50149212 3.025291
CASP8 . .
CASP4 . .
CASP3 0.09658618 .
CASP9 . .
GSDMD 0.10485682 .
IL1B -0.36495218 .
PJVK . .
PLCG1 . .
TIRAP 1.28285786 .
TNF . .
