# Supplementary material for: Identification of diagnostic markers pyrodeath-related genes in non-alcoholic fatty liver disease based on machine learning and experiment validation
Source: Sci Rep. 2024 Oct 26;14:25541. doi: 10.1038/s41598-024-77409-3 (PMC11513955; doi:10.1038/s41598-024-77409-3)
Supplement: Supplementary file 8 — Supplementary Material 8 [file 41598_2024_77409_MOESM8_ESM.xlsx]

## Sheet: Sheet 1
id	logFC	AveExpr	t	P.Value	adj.P.Val	B
TBC1D16	-1.53393	0.201736	-13.5474	1.04279e-30	2.43962e-26	58.9171
KDM4A	-1.22956	2.60303	-13.3098	6.01321e-30	7.03395e-26	57.2037
FOS	5.62937	-0.483075	13.0863	3.11796e-29	2.43149e-25	55.5939
TMEM102	-1.94039	-0.109486	-12.9639	7.67071e-29	4.4864e-25	54.7133
P2RY2	-2.16717	-0.591454	-12.8139	2.30772e-28	1.07978e-24	53.6358
SPIDR	1.11153	0.969971	12.5407	1.70895e-27	6.66348e-24	51.677
SPAG5-AS1	-1.21843	2.28521	-12.5006	2.29044e-27	7.65498e-24	51.3904
PFKL	-1.96515	4.02047	-12.4462	3.40939e-27	9.97033e-24	51.0012
ENO1	-1.15318	6.47415	-12.1389	3.20807e-26	8.3392e-23	48.8077
EXTL3	-1.4621	1.1126	-12.0799	4.9256e-26	1.15235e-22	48.3881
TRAF7	-1.61312	2.7842	-11.9916	9.36204e-26	1.99114e-22	47.7597
IRS2	2.52729	0.17428	11.8904	1.95036e-25	3.80238e-22	47.0415
FARSA-AS1	-2.42297	0.933277	-11.7449	5.59263e-25	1.00646e-21	46.0106
CEBPD	2.6306	2.20705	11.6529	1.08772e-24	1.81766e-21	45.3597
GADD45B	2.4761	3.09029	11.6073	1.5112e-24	2.35696e-21	45.0379
TSPAN17	-1.08965	2.75631	-11.2872	1.51011e-23	2.20807e-20	42.7853
UNC119B	-1.38564	2.15729	-11.2499	1.97234e-23	2.71428e-20	42.524
CYB561D1	-1.30457	0.167177	-11.2015	2.79022e-23	3.62651e-20	42.1845
RGS1	4.06401	-0.885795	11.1905	3.01816e-23	3.71631e-20	42.1077
DNAJC11	-1.23161	2.37883	-11.1429	4.24235e-23	4.96249e-20	41.7745
TCIM	2.0391	3.74706	11.1356	4.46731e-23	4.9768e-20	41.724
RGP1	-1.09718	1.12176	-11.0507	8.1909e-23	8.71028e-20	41.1307
DUSP1	2.81358	3.9564	11.0241	9.90175e-23	9.65604e-20	40.9451
PITPNM1	-2.29446	0.248253	-11.024	9.90575e-23	9.65604e-20	40.9447
ATG9A	-1.09672	3.28784	-10.9824	1.33236e-22	1.24682e-19	40.6547
BLTP2	-1.4683	3.30362	-10.9685	1.47068e-22	1.32333e-19	40.558
LAMB2	-1.52533	3.84996	-10.8499	3.41372e-22	2.95793e-19	39.7341
SPNS1	-1.47464	1.72878	-10.773	5.88928e-22	4.88489e-19	39.2005
ESYT1	-1.31005	4.18625	-10.7691	6.05522e-22	4.88489e-19	39.1733
FOSB	4.84274	-4.91079	10.8386	9.48125e-22	7.39379e-19	38.75
MIR6721	-2.36042	3.56392	-10.6816	1.12401e-21	8.48268e-19	38.5681
RNF123	-1.0316	2.93128	-10.6491	1.41351e-21	1.00209e-18	38.3438
NMT1	-0.782827	3.63565	-10.6528	1.37686e-21	1.00209e-18	38.3695
MIR9898	-1.98857	6.84988	-10.6423	1.48256e-21	1.02013e-18	38.2972
MIR5010	-2.33339	1.67306	-10.5801	2.29807e-21	1.51026e-18	37.8683
TMEM104	-1.61084	0.244284	-10.5785	2.32397e-21	1.51026e-18	37.8574
NR4A2	2.64253	-2.77396	10.5735	2.40842e-21	1.52284e-18	37.8225
TRAP1	-0.974921	4.57965	-10.5335	3.19093e-21	1.96452e-18	37.5472
PI4KA	-1.14613	1.94137	-10.4859	4.45715e-21	2.6465e-18	37.2202
UNC13B	-1.05237	1.01089	-10.4838	4.5249e-21	2.6465e-18	37.2055
UBN1	-1.0161	1.48105	-10.4693	5.00865e-21	2.85798e-18	37.1061
GAS6-AS1	-2.68751	1.67092	-10.4617	5.28439e-21	2.94353e-18	37.0537
NDST1	-1.20255	3.57596	-10.3969	8.31954e-21	4.52641e-18	36.6097
LOC107984661	-1.91193	1.87231	-10.3618	1.06406e-20	5.65767e-18	36.369
MIR1181	-1.53041	4.25274	-10.293	1.72077e-20	8.89862e-18	35.8987
CCDC22	-1.33634	1.48003	-10.2906	1.74968e-20	8.89862e-18	35.8824
POLR2E	-1.43808	4.29195	-10.25	2.3229e-20	1.13771e-17	35.6052
AKT2	-0.978059	3.17285	-10.2493	2.33427e-20	1.13771e-17	35.6005
KLHDC7A	-1.89579	1.40067	-10.2423	2.45039e-20	1.16994e-17	35.553
SLC12A4	-1.21445	2.22372	-10.236	2.56045e-20	1.19804e-17	35.51
CYB561A3	-1.16524	1.90145	-10.2138	2.98962e-20	1.37142e-17	35.3584
HSPA8	-1.9546	7.9703	-10.1997	3.2973e-20	1.48347e-17	35.2626
CAPN1	-1.2875	3.38942	-10.1834	3.6938e-20	1.6305e-17	35.1515
PSMD2	-1.16848	4.42659	-10.103	6.45344e-20	2.79589e-17	34.6058
CLPTM1	-1.40024	4.16867	-10.0634	8.4934e-20	3.61278e-17	34.3371
FADS2	-3.10152	5.77054	-10.03	1.07079e-19	4.47342e-17	34.1105
DNAJC12	1.54015	3.01013	10.0252	1.10661e-19	4.51431e-17	34.0783
DNAJC5	-0.93256	1.81742	-10.0236	1.11917e-19	4.51431e-17	34.0673
SCYL1	-1.09701	3.73905	-10.0189	1.15596e-19	4.58367e-17	34.0357
ASL	-1.26387	6.18018	-10.0026	1.29386e-19	5.04499e-17	33.9254
TIMM44	-1.10683	2.78844	-9.98506	1.46058e-19	5.6017e-17	33.8069
PCNX3	-1.52532	0.863452	-9.9522	1.83259e-19	6.91509e-17	33.585
IBA57	-1.19209	0.0478407	-9.94483	1.92812e-19	7.16007e-17	33.5353
CARS1-AS1	-1.96974	-0.889182	-9.92509	2.20934e-19	7.95191e-17	33.4022
ACAD9	-0.728679	2.8703	-9.92615	2.19328e-19	7.95191e-17	33.4093
SLC29A1	-1.13556	4.35253	-9.91454	2.37605e-19	8.42239e-17	33.331
ALX3	-1.61188	-0.427519	-9.91073	2.43924e-19	8.44379e-17	33.3053
VARS1	-1.35594	2.05405	-9.90984	2.45428e-19	8.44379e-17	33.2993
DAB2IP	-1.51803	0.253185	-9.89471	2.72379e-19	9.23522e-17	33.1974
CORO1B	-1.60659	1.88806	-9.89239	2.76774e-19	9.25018e-17	33.1818
TUBB4B	-1.39113	5.20836	-9.88833	2.84614e-19	9.37823e-17	33.1545
DHDDS	-0.930767	1.99352	-9.86696	3.29701e-19	1.0713e-16	33.0107
ELAC2	-0.7998	3.05592	-9.77705	6.11397e-19	1.9594e-16	32.4068
MXD4	-1.56906	2.49092	-9.76939	6.44368e-19	2.03716e-16	32.3554
ZFAND5	1.74662	2.75576	9.761	6.82486e-19	2.10089e-16	32.2992
R3HCC1L	-0.805537	0.594616	-9.76172	6.79115e-19	2.10089e-16	32.3041
ENTPD8	-1.77264	1.70167	-9.75263	7.22783e-19	2.19604e-16	32.2431
SLC25A44	-0.931207	2.31929	-9.74982	7.36829e-19	2.21001e-16	32.2243
SEC61A1	-1.07413	5.43063	-9.74112	7.8208e-19	2.31605e-16	32.166
SLC4A2	-1.22406	2.91693	-9.73783	7.99891e-19	2.33918e-16	32.144
EPHA1	-1.39341	2.85025	-9.72941	8.47322e-19	2.4473e-16	32.0877
HPN-AS1	-1.98714	1.39098	-9.72509	8.72758e-19	2.49002e-16	32.0588
TXLNA	-1.09417	3.0521	-9.69526	1.07025e-18	3.01668e-16	31.8593
PDCD11	-0.818267	1.12688	-9.66229	1.34059e-18	3.73369e-16	31.6391
ADAM15	-1.32232	2.33305	-9.63492	1.61584e-18	4.44736e-16	31.4566
YIF1B	-1.33533	1.88985	-9.62918	1.6804e-18	4.57127e-16	31.4182
VAC14	-1.07962	-0.224818	-9.61359	1.86874e-18	5.0252e-16	31.3144
APOLD1	2.08518	-1.80604	9.59224	2.16125e-18	5.74573e-16	31.1722
MIR6789	-1.75897	2.48892	-9.58872	2.21362e-18	5.81884e-16	31.1488
KRT8	-1.63843	6.69695	-9.57404	2.44618e-18	6.35871e-16	31.0511
ABCB8	-1.5903	1.51204	-9.55951	2.70025e-18	6.94203e-16	30.9545
ICMT	-0.989478	2.46057	-9.55629	2.7601e-18	7.01874e-16	30.9331
LOC105378590	-2.49742	-0.58977	-9.55425	2.79858e-18	7.04007e-16	30.9196
WDR24	-1.62097	0.297265	-9.54807	2.91865e-18	7.26402e-16	30.8785
EXOC3	-0.956098	2.40931	-9.51855	3.5666e-18	8.78322e-16	30.6825
GPAA1	-1.40593	4.25531	-9.47834	4.68463e-18	1.14163e-15	30.416
PKP4-AS1	-1.80066	-1.48592	-9.4747	4.93559e-18	1.19039e-15	30.3657
MIR4800	-2.09677	2.5517	-9.45652	5.43085e-18	1.29648e-15	30.2715
CSRNP1	1.62085	0.277892	9.43842	6.1382e-18	1.45054e-15	30.1518
PRMT5	-0.962501	2.48615	-9.42901	6.54189e-18	1.53048e-15	30.0896
MIR6513	-2.69188	2.90832	-9.41686	7.29611e-18	1.69003e-15	29.9836
IL4I1	-2.66134	2.69161	-9.40433	7.72946e-18	1.77285e-15	29.9265
ZFP36	1.79252	2.94833	9.39195	8.4034e-18	1.90871e-15	29.8448
MAFG	-1.09432	0.568072	-9.38433	8.8469e-18	1.99013e-15	29.7945
BACE1-AS	-1.43647	0.617069	-9.37332	9.52899e-18	2.12315e-15	29.7219
FLII	-1.14606	2.79808	-9.36407	1.01428e-17	2.23859e-15	29.6609
RGS2	1.98403	1.21416	9.35744	1.06062e-17	2.319e-15	29.6173
DDC-AS1	-2.54683	-0.413682	-9.35068	1.11005e-17	2.40459e-15	29.5727
IPO13	-0.99197	1.93896	-9.34375	1.16315e-17	2.4965e-15	29.5271
LOC112268469	-1.57145	0.116943	-9.34076	1.21846e-17	2.59145e-15	29.4824
IFRD2	-1.0342	3.71585	-9.31145	1.44572e-17	3.04709e-15	29.3145
MAP3K9	-1.12787	-1.74976	-9.3089	1.47067e-17	3.07199e-15	29.2978
SIDT2	-0.936148	2.65149	-9.30687	1.49093e-17	3.08675e-15	29.2844
H4C15	-1.69936	0.77996	-9.30243	1.53617e-17	3.13868e-15	29.2552
DNM2	-1.09951	3.01785	-9.30178	1.54284e-17	3.13868e-15	29.251
SLC6A12-AS1	-2.24972	1.42219	-9.29436	1.62178e-17	3.26688e-15	29.2022
TEX261	-1.04015	3.49759	-9.29326	1.63379e-17	3.26688e-15	29.195
LOC100507472	-1.28924	2.09065	-9.2666	1.95435e-17	3.87475e-15	29.0199
SLCO2B1	-1.4104	5.65722	-9.25329	2.13694e-17	4.20116e-15	28.9327
SIL1	-0.995812	4.37503	-9.24266	2.29489e-17	4.46425e-15	28.863
CDK5RAP2	-0.921508	2.23937	-9.24175	2.30893e-17	4.46425e-15	28.857
MIR22	-1.9536	2.57385	-9.23297	2.44895e-17	4.69617e-15	28.7995
PPP1R3G	3.2397	-2.68442	9.23156	2.53583e-17	4.78434e-15	28.7661
TBCD	-1.05182	0.712156	-9.22804	2.53132e-17	4.78434e-15	28.7672
SLC39A3	-1.10427	0.667894	-9.21806	2.70634e-17	5.06518e-15	28.7018
A1BG-AS1	-1.50506	6.56799	-9.21534	2.75625e-17	5.07737e-15	28.684
LONP1	-1.38004	3.59055	-9.21629	2.73876e-17	5.07737e-15	28.6902
HFE-AS1	-2.17949	-2.21804	-9.19663	3.12401e-17	5.70986e-15	28.5616
IPO4	-1.18679	1.51842	-9.19187	3.22516e-17	5.84904e-15	28.5304
ACO2	-1.15569	3.97766	-9.18155	3.45589e-17	6.21927e-15	28.4629
RTL10	-0.989108	0.528817	-9.17909	3.51304e-17	6.23431e-15	28.4469
MTOR	-0.986839	2.24452	-9.1789	3.51754e-17	6.23431e-15	28.4456
NACC1	-1.32316	1.34226	-9.16308	3.91009e-17	6.8266e-15	28.3423
INTS5	-1.10227	1.71444	-9.16354	3.89811e-17	6.8266e-15	28.3453
LAMP1	-0.895595	5.88017	-9.1578	4.05044e-17	7.01927e-15	28.3078
EBPL	1.37443	5.00793	9.15161	4.22155e-17	7.209e-15	28.2674
NELFB	-1.26989	2.39629	-9.15236	4.20044e-17	7.209e-15	28.2723
EEFSEC	-1.05044	1.67262	-9.14198	4.50179e-17	7.63184e-15	28.2046
PCNA-AS1	-1.98338	2.62282	-9.12275	5.11846e-17	8.61485e-15	28.0792
AP2A1	-1.31779	2.48443	-9.10752	5.66577e-17	9.46791e-15	27.9799
MIR3652	-2.78487	5.66803	-9.09627	6.10678e-17	9.99486e-15	27.9067
L3MBTL2-AS1	-1.62456	-1.14557	-9.09621	6.10927e-17	9.99486e-15	27.9063
HIF1AN	-0.738408	0.75286	-9.09659	6.09361e-17	9.99486e-15	27.9088
POLG	-0.831155	2.24862	-9.091	6.32502e-17	1.0276e-14	27.8724
FBXW5	-1.56775	4.01339	-9.08729	6.48323e-17	1.04604e-14	27.8482
DYNC1H1	-1.06746	1.96782	-9.08032	6.79119e-17	1.0861e-14	27.8029
NUB1	-0.865077	2.81671	-9.07857	6.8708e-17	1.0861e-14	27.7915
NOB1	-0.778949	2.91119	-9.07936	6.83469e-17	1.0861e-14	27.7966
LARGE1	-0.821274	0.486592	-9.06733	7.40448e-17	1.15485e-14	27.7184
NOP14	-0.77227	2.15714	-9.06738	7.4021e-17	1.15485e-14	27.7187
RTCB	-1.10009	4.56433	-9.05881	7.8362e-17	1.21409e-14	27.6631
SAMM50	-0.895356	3.83964	-9.05284	8.15356e-17	1.25495e-14	27.6243
NUCB1-AS1	-1.72264	4.88843	-9.04776	8.43379e-17	1.2896e-14	27.5913
DPAGT1	-0.705621	3.23843	-9.03511	9.17351e-17	1.3936e-14	27.5091
MVB12B	-1.19915	-0.441664	-9.03324	9.28811e-17	1.40191e-14	27.497
NFKBIA	1.06659	5.13991	9.0021	1.1421e-16	1.71279e-14	27.2951
CEBPB	1.6114	3.43142	8.99375	1.20713e-16	1.7874e-14	27.241
STIMATE	-0.80548	2.2433	-8.99433	1.20247e-16	1.7874e-14	27.2447
ZNF398	-0.823377	0.0298472	-8.99251	1.21704e-16	1.79073e-14	27.233
ANXA6	-1.45102	5.87985	-8.98765	1.25689e-16	1.83781e-14	27.2015
GCN1	-0.845581	2.29267	-8.98593	1.27134e-16	1.84739e-14	27.1903
SNHG22	-0.98901	-0.503557	-8.98336	1.29317e-16	1.86752e-14	27.1737
FAM83G	-2.10889	1.81565	-8.98157	1.30863e-16	1.87825e-14	27.1621
ZDHHC3	-0.645817	1.27471	-8.97526	1.36445e-16	1.94641e-14	27.1213
LOC112268426	2.74964	-3.32853	8.96209	1.48885e-16	2.111e-14	27.0361
CD81-AS1	-2.01192	2.37756	-8.95873	1.52236e-16	2.13919e-14	27.0143
KLC4	-0.930833	4.44115	-8.95826	1.52701e-16	2.13919e-14	27.0113
STK40	-0.991328	2.85567	-8.92694	1.87849e-16	2.61591e-14	26.809
CLCN7	-1.78571	1.75338	-8.9242	1.91283e-16	2.64796e-14	26.7913
FDXR	-1.57463	1.97784	-8.91824	1.98975e-16	2.73825e-14	26.7528
PGLYRP2	-1.49932	5.88487	-8.91135	2.08239e-16	2.84897e-14	26.7084
DHX38	-0.885943	2.0655	-8.90957	2.10693e-16	2.85861e-14	26.6969
GPR107	-0.838238	1.9249	-8.90907	2.11387e-16	2.85861e-14	26.6937
MED22	-1.21705	0.14181	-8.8962	2.30142e-16	3.09436e-14	26.6107
LRRC20	-1.18814	2.69994	-8.87195	2.70041e-16	3.58955e-14	26.4545
RUVBL1	-1.08966	2.42655	-8.87217	2.69662e-16	3.58955e-14	26.4559
KLF13	-1.50132	3.3291	-8.86254	2.87323e-16	3.7977e-14	26.3939
USP5	-0.932326	3.24958	-8.8612	2.89865e-16	3.80977e-14	26.3853
TUBB2B	-1.82973	2.12634	-8.85304	3.05867e-16	3.99763e-14	26.3329
TFIP11	-0.705861	1.58973	-8.84654	3.19247e-16	4.14933e-14	26.2911
SPECC1L-ADORA2A	-1.59597	0.40705	-8.82991	3.56164e-16	4.59498e-14	26.1842
SLC25A5-AS1	-1.35266	1.85304	-8.82936	3.57464e-16	4.59498e-14	26.1806
USP22	-0.875812	3.60811	-8.82705	3.62924e-16	4.63967e-14	26.1658
AIG1	0.584143	3.85131	8.82236	3.74296e-16	4.75906e-14	26.1357
TMEM139-AS1	-1.88773	0.200213	-8.8156	3.91293e-16	4.94827e-14	26.0923
NDUFS2	-0.951369	5.36779	-8.81025	4.05291e-16	5.09773e-14	26.058
FTSJ3	-0.853627	2.34326	-8.79529	4.47154e-16	5.59421e-14	25.962
LOC105376860	-0.999245	1.96768	-8.78747	4.70686e-16	5.85728e-14	25.9119
MED30	0.951396	-0.247501	8.77509	5.10516e-16	6.31932e-14	25.8326
CERS4	-1.05915	3.52662	-8.77205	5.20791e-16	6.41258e-14	25.8132
IRAK1	-1.23054	2.58703	-8.77036	5.26611e-16	6.45029e-14	25.8023
LRRC8E	-1.50699	-0.474332	-8.76598	5.41954e-16	6.56943e-14	25.7743
PSKH1	-1.32908	2.27348	-8.76641	5.40417e-16	6.56943e-14	25.777
CRAT	-1.08811	4.83095	-8.76216	5.55678e-16	6.70108e-14	25.7498
MIR639	-1.64413	2.33275	-8.759	5.79595e-16	6.95366e-14	25.7094
CHID1	-1.16877	3.57172	-8.75488	5.82826e-16	6.95675e-14	25.7033
SLC26A1	-1.91545	1.0136	-8.7487	6.06921e-16	7.20757e-14	25.6637
IDNK	0.983249	1.58879	8.73809	6.50589e-16	7.68714e-14	25.5959
ATP6V0A1	-1.09568	1.7906	-8.72743	6.976e-16	8.20118e-14	25.5277
IGFBP1	5.39244	1.96625	8.72667	7.16069e-16	8.33454e-14	25.5029
C6orf89	-0.806904	2.70445	-8.72392	7.13775e-16	8.33454e-14	25.5054
AFG3L2	-0.777741	3.56231	-8.71995	7.32593e-16	8.48467e-14	25.48
THEM6	-1.23527	3.21908	-8.71825	7.40772e-16	8.51443e-14	25.4691
AGPAT3	-0.750721	3.29866	-8.7179	7.42442e-16	8.51443e-14	25.4669
BTG1	1.17119	3.71166	8.70142	8.26884e-16	9.43656e-14	25.3617
ATP6V0D1	-1.2056	3.98977	-8.69664	8.53114e-16	9.68864e-14	25.3313
POLDIP3	-0.813254	3.09665	-8.68228	9.36984e-16	1.05897e-13	25.2397
C19orf25	-1.48074	1.64357	-8.66343	1.05959e-15	1.19179e-13	25.1196
ADRM1	-1.26803	3.56735	-8.66251	1.06597e-15	1.19323e-13	25.1138
SCAMP3	-0.777114	3.64621	-8.66134	1.07417e-15	1.19668e-13	25.1063
ABCA2	-1.75004	1.58983	-8.65857	1.09374e-15	1.2127e-13	25.0887
LOC107985405	-2.46166	0.652241	-8.66071	1.10106e-15	1.21507e-13	25.0829
SOCS7	-0.790242	-0.451777	-8.65101	1.14899e-15	1.262e-13	25.0406
TBL3	-1.47845	0.43885	-8.64405	1.20225e-15	1.31433e-13	24.9963
LOC102724146	-2.18564	-0.063693	-8.63404	1.28319e-15	1.39629e-13	24.9327
PGAP6	-1.21889	2.80334	-8.63024	1.31535e-15	1.42466e-13	24.9086
PLEKHM2	-1.19301	1.78083	-8.62843	1.33093e-15	1.42831e-13	24.8971
ADCY6	-1.04659	0.743726	-8.62867	1.32885e-15	1.42831e-13	24.8986
DYSF	-1.22036	1.45475	-8.62127	1.39441e-15	1.48959e-13	24.8516
LAMB3	-1.8476	0.432363	-8.61748	1.42925e-15	1.51988e-13	24.8275
ACTN4	-1.27506	3.71207	-8.61546	1.44811e-15	1.53297e-13	24.8147
TMEM169	-1.28405	-0.588682	-8.61135	1.48732e-15	1.56255e-13	24.7886
PMPCA	-0.850891	3.80935	-8.61114	1.48941e-15	1.56255e-13	24.7872
ELOVL1	-0.964633	3.41458	-8.60228	1.57769e-15	1.64777e-13	24.731
GPAT4	-0.810049	2.7776	-8.59939	1.60762e-15	1.67157e-13	24.7127
NPB	-2.54686	-1.1159	-8.60201	1.64591e-15	1.70381e-13	24.6948
MED24	-0.876458	2.33846	-8.59071	1.70084e-15	1.75292e-13	24.6577
PDE4DIPP2	-1.2419	0.865179	-8.5899	1.70978e-15	1.75439e-13	24.6526
DHX30	-0.811153	1.84149	-8.57797	1.84752e-15	1.87942e-13	24.5769
N4BP1	-0.768988	0.849868	-8.57796	1.84769e-15	1.87942e-13	24.5768
GTF3C1	-0.957528	1.46343	-8.5749	1.88467e-15	1.90874e-13	24.5575
MARS1	-0.894222	3.24626	-8.56392	2.02388e-15	2.04089e-13	24.4879
CXCL2	2.41163	4.68949	8.55511	2.14285e-15	2.15159e-13	24.4322
PLEKHM1	-1.10024	0.0023734	-8.5531	2.17097e-15	2.1705e-13	24.4195
MYO1C	-1.08182	3.05913	-8.55064	2.20583e-15	2.19597e-13	24.4039
CBR1-AS1	-1.58048	2.88216	-8.5472	2.25552e-15	2.23593e-13	24.3822
BBC3	-2.30667	-0.77777	-8.53948	2.37117e-15	2.34066e-13	24.3334
GADD45G	2.66682	1.4605	8.53806	2.39315e-15	2.35242e-13	24.3244
INTS1	-1.85355	1.3694	-8.53101	2.5048e-15	2.45188e-13	24.2798
SPAG5	-0.962889	1.33203	-8.52957	2.52831e-15	2.46457e-13	24.2707
KDM4A-AS1	-0.922269	0.89119	-8.52385	2.62362e-15	2.54687e-13	24.2346
CS	-1.10645	3.90583	-8.51192	2.83421e-15	2.73993e-13	24.1593
TTLL12	-1.09985	2.25574	-8.50995	2.87061e-15	2.7637e-13	24.1468
PYGB	-1.16645	1.5655	-8.50756	2.91525e-15	2.79517e-13	24.1317
TWNK	-1.23506	-0.0927121	-8.5061	2.94283e-15	2.8101e-13	24.1226
ERCC2	-0.991142	0.883477	-8.49765	3.1081e-15	2.95586e-13	24.0692
PIGO	-0.890881	1.25777	-8.49011	3.26312e-15	3.09071e-13	24.0217
AEN	-1.50323	0.797932	-8.48755	3.3177e-15	3.12974e-13	24.0055
ARAP1-AS2	-2.04026	-1.58484	-8.48506	3.37132e-15	3.16755e-13	23.9899
PEF1-AS1	-1.91562	-1.06358	-8.4883	3.43248e-15	3.21212e-13	23.9737
FAM149A	-0.874556	2.41057	-8.4775	3.53993e-15	3.29946e-13	23.9423
TOP3B	-1.34484	0.83079	-8.47519	3.59321e-15	3.33584e-13	23.9277
IKBKG	-1.42381	1.67122	-8.47291	3.64639e-15	3.35856e-13	23.9133
KLHL22	-0.952057	0.263993	-8.47322	3.63912e-15	3.35856e-13	23.9153
RCL1	0.961464	4.24009	8.46408	3.86016e-15	3.54151e-13	23.8578
PHB1	-0.721646	5.18605	-8.46164	3.92137e-15	3.58361e-13	23.8424
AMBRA1	-0.846111	0.597845	-8.45936	3.97961e-15	3.62269e-13	23.828
CLDN22	2.28732	-1.78426	8.45815	4.01054e-15	3.63669e-13	23.8205
SMG6	-0.984951	-0.487756	-8.45554	4.07869e-15	3.67003e-13	23.804
GCC1	-0.914152	1.80737	-8.45602	4.06612e-15	3.67003e-13	23.807
H4C14	-1.45333	1.08969	-8.45487	4.09632e-15	3.67178e-13	23.7998
SLC9A8	-0.814245	1.10461	-8.45364	4.1289e-15	3.68686e-13	23.7921
UBAP1	-0.684998	2.70835	-8.45118	4.19495e-15	3.73159e-13	23.7766
TMEM161A	-1.33266	2.1548	-8.43385	4.69031e-15	4.15643e-13	23.6677
GBF1	-1.10269	2.09814	-8.43172	4.75522e-15	4.19397e-13	23.6543
ALDH4A1	-0.91488	6.70303	-8.43128	4.76852e-15	4.19397e-13	23.6515
GPR137	-1.25024	1.5885	-8.41475	5.30365e-15	4.64715e-13	23.5477
KATNB1	-1.16423	0.602507	-8.39955	5.84838e-15	5.10533e-13	23.4523
MIR632	-2.36842	2.13241	-8.40257	5.95573e-15	5.17971e-13	23.436
URB1	-0.951198	0.136771	-8.38543	6.4033e-15	5.54835e-13	23.3639
SPHK2	-1.6797	1.38619	-8.38356	6.48065e-15	5.59464e-13	23.3522
SDF4	-1.01652	4.05305	-8.37929	6.66071e-15	5.72895e-13	23.3254
LMNB2	-1.33508	-0.325886	-8.37649	6.78165e-15	5.8116e-13	23.3079
MLEC	-0.910957	4.07522	-8.3757	6.81609e-15	5.81979e-13	23.3029
VCP	-0.954363	5.08599	-8.37449	6.86931e-15	5.84391e-13	23.2954
RIMS3	-1.40336	-2.62097	-8.36263	7.4124e-15	6.28309e-13	23.2211
UCK2	-0.913555	0.855816	-8.35539	7.76451e-15	6.55779e-13	23.1758
GLB1	-1.2296	3.85463	-8.3525	7.9094e-15	6.65613e-13	23.1578
MCHR1	-1.65525	-0.607518	-8.34803	8.13951e-15	6.82522e-13	23.1298
USP19	-0.763159	2.1349	-8.342	8.45959e-15	7.06829e-13	23.0922
TRAF2	-1.21911	0.713733	-8.34098	8.51536e-15	7.08957e-13	23.0858
ABCF2-H2BK1	-1.02609	0.689459	-8.33974	8.58325e-15	7.12075e-13	23.078
COG1	-0.822231	1.93999	-8.33887	8.63134e-15	7.13535e-13	23.0726
JRK	-1.11419	-0.948933	-8.32736	9.29077e-15	7.65344e-13	23.0008
HDLBP	-0.920797	5.28297	-8.32363	9.51532e-15	7.81091e-13	22.9775
PIGBOS1	0.849405	1.15226	8.32094	9.6803e-15	7.91855e-13	22.9607
POLR1A	-1.04407	0.0637765	-8.31658	9.95455e-15	8.11452e-13	22.9334
ANO7	-1.08726	-0.052742	-8.31242	1.02228e-14	8.30428e-13	22.9075
SCARB1	-1.09673	4.9013	-8.30921	1.04347e-14	8.44707e-13	22.8875
RSL1D1-DT	-1.96771	0.227756	-8.30614	1.06413e-14	8.5846e-13	22.8684
ITIH4-AS1	-1.48259	8.17298	-8.3056	1.06782e-14	8.58473e-13	22.865
RNH1	-1.26018	3.7154	-8.3032	1.0843e-14	8.68742e-13	22.85
HARBI1	-1.36261	-0.463032	-8.28762	1.19773e-14	9.56346e-13	22.753
OPA3	-1.01093	0.442481	-8.28543	1.21462e-14	9.6394e-13	22.7393
ALG1	-0.727814	1.46769	-8.28532	1.21548e-14	9.6394e-13	22.7386
PIGT	-1.05423	4.04217	-8.28251	1.23749e-14	9.78079e-13	22.7211
HTT	-0.873655	1.37486	-8.27935	1.26272e-14	9.94655e-13	22.7014
LOC105371100	-1.73911	0.351313	-8.26708	1.36548e-14	1.07194e-12	22.6251
VPS18	-0.955394	1.48388	-8.26656	1.37e-14	1.07194e-12	22.6219
SMIM26	0.933021	5.08348	8.25891	1.43846e-14	1.12176e-12	22.5743
MLST8	-1.17724	1.38374	-8.25791	1.44765e-14	1.12518e-12	22.5681
SUMF2	-0.830433	4.27882	-8.24998	1.52266e-14	1.17956e-12	22.5188
SLC39A7	-0.989295	4.99347	-8.2483	1.53908e-14	1.18834e-12	22.5084
ANO10	-1.14686	0.881031	-8.24136	1.60859e-14	1.23793e-12	22.4653
HIRA	-0.813088	2.29668	-8.2402	1.62054e-14	1.24303e-12	22.4581
GPATCH4	-1.1106	1.7624	-8.23848	1.63833e-14	1.25257e-12	22.4474
LURAP1L	1.35837	1.24012	8.23788	1.64469e-14	1.25334e-12	22.4437
OPLAH	-1.83501	1.87496	-8.23651	1.65902e-14	1.26015e-12	22.4352
PSMD3	-0.719076	4.38689	-8.23268	1.69999e-14	1.28709e-12	22.4114
LOC105374114	-1.97226	0.105587	-8.2236	1.80109e-14	1.35924e-12	22.355
PDXK	-0.943799	2.37618	-8.21668	1.88203e-14	1.41576e-12	22.3122
GRN	-1.23833	4.75254	-8.2156	1.89508e-14	1.421e-12	22.3054
LOC107984670	-1.9021	1.1871	-8.21199	1.93899e-14	1.44008e-12	22.2831
CHTF8	-0.820836	3.15127	-8.21266	1.93083e-14	1.44008e-12	22.2872
DERPC	-0.820784	3.14787	-8.21223	1.93612e-14	1.44008e-12	22.2845
LETM1	-0.894565	1.7028	-8.20433	2.03578e-14	1.50719e-12	22.2356
LAS1L	-0.567051	2.01653	-8.20352	2.04628e-14	1.51018e-12	22.2306
PIEZO1	-1.69534	1.1216	-8.20284	2.05504e-14	1.51188e-12	22.2264
SPTAN1	-1.21156	3.05071	-8.19877	2.10888e-14	1.52839e-12	22.2012
DPY30	0.926719	2.32502	8.20014	2.09067e-14	1.52839e-12	22.2096
UBL7	-0.874117	2.14641	-8.19874	2.1093e-14	1.52839e-12	22.201
ABCF3	-0.697172	3.14109	-8.19961	2.09768e-14	1.52839e-12	22.2064
UBE3B	-0.616924	1.54687	-8.19868	2.11016e-14	1.52839e-12	22.2006
DDRGK1	-0.881588	4.74239	-8.19818	2.11685e-14	1.52851e-12	22.1975
DCAF8-DT	-1.71352	0.975757	-8.1972	2.13007e-14	1.53332e-12	22.1914
TRIM25	-0.934292	3.31426	-8.191	2.21557e-14	1.58998e-12	22.153
FBXL18	-1.80623	-1.25952	-8.18882	2.24641e-14	1.60718e-12	22.1396
DAPK3	-1.37611	1.20871	-8.18388	2.3179e-14	1.64824e-12	22.109
TTI1	-0.704933	1.34593	-8.1842	2.31321e-14	1.64824e-12	22.111
PSAP	-1.03296	7.92643	-8.16987	2.53331e-14	1.79597e-12	22.0224
P4HA2	-1.2025	0.627395	-8.16092	2.68119e-14	1.89506e-12	21.967
TAPBPL	-1.0863	2.23206	-8.15969	2.70205e-14	1.90405e-12	21.9595
PLCG1-AS1	-1.56325	0.115416	-8.15809	2.72959e-14	1.91768e-12	21.9496
TUBA1C	-1.12551	3.54216	-8.15704	2.74787e-14	1.92474e-12	21.9431
BCAS3	-1.00125	0.615853	-8.15518	2.78035e-14	1.94168e-12	21.9316
LOC107986152	2.85464	-0.425883	8.15221	2.83321e-14	1.9727e-12	21.9132
DNAJC19	0.877046	3.80928	8.15082	2.85814e-14	1.98416e-12	21.9047
SERPINA4	-0.886701	7.47157	-8.14955	2.88124e-14	1.99428e-12	21.8969
ATG13	-0.697047	2.19449	-8.14055	3.05017e-14	2.10498e-12	21.8413
DDX54	-1.06995	1.85902	-8.13098	3.2405e-14	2.22975e-12	21.7823
LOC101928953	-1.90985	2.09822	-8.12993	3.26204e-14	2.23799e-12	21.7758
ZNF740	-0.809082	1.14422	-8.12212	3.4272e-14	2.34443e-12	21.7276
PDE4DIP	-0.943413	1.95804	-8.12144	3.44186e-14	2.34759e-12	21.7235
PTDSS1	-0.873302	3.11312	-8.11748	3.52926e-14	2.4002e-12	21.699
ENTPD6	-0.876934	1.88704	-8.11667	3.54735e-14	2.40551e-12	21.694
PRX	-1.39728	-1.65844	-8.10935	3.71512e-14	2.512e-12	21.649
CMTM4	-1.15947	0.239739	-8.10401	3.84243e-14	2.59059e-12	21.6161
GGT1	-1.57146	3.81834	-8.10034	3.9326e-14	2.64377e-12	21.5935
DMAC2	-0.679451	2.34173	-8.09792	3.9931e-14	2.67675e-12	21.5786
N4BP2L1	1.27421	2.59048	8.08726	4.27087e-14	2.85477e-12	21.5131
ACTR1A	-0.788724	3.20765	-8.08496	4.33328e-14	2.88824e-12	21.4989
HEBP2	0.941598	1.97025	8.07783	4.53236e-14	3.01234e-12	21.4551
ZNF574	-1.0819	0.0831081	-8.07177	4.70873e-14	3.1207e-12	21.4179
MIR7705	3.57957	3.35877	8.05999	5.07162e-14	3.35171e-12	21.3455
CACFD1	-1.08812	2.56502	-8.0501	5.39727e-14	3.55688e-12	21.2849
NINJ1	-1.03993	4.61251	-8.04421	5.60081e-14	3.68065e-12	21.2488
TUBB2A	-1.53644	3.64762	-8.03957	5.7666e-14	3.77898e-12	21.2203
TBC1D9B	-0.894051	3.77667	-8.03769	5.83516e-14	3.81323e-12	21.2088
LOC105378281	-1.7769	-0.422486	-8.03071	6.09687e-14	3.95114e-12	21.166
SLC7A5	-1.33507	0.894098	-8.03095	6.08766e-14	3.95114e-12	21.1675
H3P6	1.1415	5.18234	8.03158	6.06388e-14	3.95114e-12	21.1713
STEAP3-AS1	-2.30582	1.15795	-8.02736	6.22682e-14	4.02421e-12	21.1455
SQSTM1	-0.954695	6.25358	-8.02494	6.32212e-14	4.07455e-12	21.1307
MAMDC4	-2.8813	2.9859	-8.01661	6.6614e-14	4.28142e-12	21.0797
SMG5	-1.07696	3.37324	-8.00872	6.99961e-14	4.48646e-12	21.0314
SCD	-2.53764	8.2841	-7.99872	7.45303e-14	4.76403e-12	20.9702
FKBP1A-SDCBP2	-1.43345	1.23951	-7.99654	7.55536e-14	4.81259e-12	20.957
LINC02428	1.20811	4.68856	7.99623	7.57014e-14	4.81259e-12	20.9551
DOLPP1	-0.764304	2.59265	-7.99233	7.75765e-14	4.91843e-12	20.9312
EOLA2	-0.578498	0.441508	-7.99006	7.86842e-14	4.97518e-12	20.9174
ABCC6	-0.923583	4.50449	-7.98752	7.99514e-14	5.04168e-12	20.9018
CCDC30	-0.705863	-1.46915	-7.98312	8.21841e-14	5.16854e-12	20.875
EEF2	-1.03382	7.69484	-7.97458	8.66973e-14	5.43776e-12	20.8229
SUSD3	-1.92832	1.18559	-7.97415	8.69324e-14	5.43792e-12	20.8202
AP5B1	-1.23707	-0.217582	-7.96392	9.26833e-14	5.7822e-12	20.7578
CYP4F2	-0.870486	6.86977	-7.9629	9.32721e-14	5.80346e-12	20.7516
CES1P1	-1.69643	4.00429	-7.96186	9.38852e-14	5.82611e-12	20.7452
LRRC41	-0.703589	2.52486	-7.96103	9.43696e-14	5.84068e-12	20.7402
HPRT1	1.56004	2.63584	7.95784	9.62724e-14	5.94272e-12	20.7207
RHOB	1.57651	5.41547	7.95095	1.00512e-13	6.18811e-12	20.6787
LINC00870	-1.81698	-0.00620029	-7.94958	1.01373e-13	6.22473e-12	20.6704
EIF4G1	-1.03305	4.64809	-7.9444	1.04713e-13	6.41298e-12	20.6388
NPLOC4	-0.931122	2.32313	-7.93833	1.0876e-13	6.64343e-12	20.6019
AARS1	-0.829141	4.40984	-7.92839	1.15724e-13	7.05042e-12	20.5414
SLC23A1	-0.930173	3.06978	-7.91975	1.22132e-13	7.42152e-12	20.4889
PHLDA1	1.84142	-0.237241	7.91766	1.23733e-13	7.49933e-12	20.4762
MIR6126	-1.7917	2.5741	-7.91621	1.24863e-13	7.54822e-12	20.4673
TUBG1	-1.03138	2.26169	-7.91534	1.25543e-13	7.56976e-12	20.462
PPP5C	-0.661568	3.07511	-7.91471	1.2603e-13	7.57964e-12	20.4582
ILRUN	-0.709666	3.88085	-7.91163	1.28481e-13	7.7072e-12	20.4395
ZNF317	-0.604621	1.48539	-7.90477	1.34092e-13	8.02321e-12	20.3978
CCDC59	0.956387	1.68612	7.90022	1.37943e-13	8.23261e-12	20.3702
KIF1C	-1.11495	3.26891	-7.8982	1.39695e-13	8.31595e-12	20.3579
TECPR2	-0.878984	-0.497523	-7.8966	1.41094e-13	8.37791e-12	20.3482
CCDC196	1.89519	-1.77961	7.89203	1.45171e-13	8.59817e-12	20.3205
TMEM175	-1.30982	1.85464	-7.88166	1.5485e-13	9.1483e-12	20.2576
NOMO3	-1.23512	2.2307	-7.87979	1.56662e-13	9.21329e-12	20.2462
LOC100130744	-0.884059	0.961182	-7.87971	1.56738e-13	9.21329e-12	20.2458
LOC105372485	-1.20138	5.59873	-7.87843	1.57989e-13	9.24036e-12	20.238
LRRC14	-1.11179	0.0491814	-7.87864	1.57786e-13	9.24036e-12	20.2393
DCTN1	-0.756541	2.77253	-7.8764	1.60003e-13	9.33483e-12	20.2257
DHCR24	-0.930941	7.78707	-7.87187	1.64567e-13	9.57723e-12	20.1983
MAP3K8	1.20878	-1.37628	7.87079	1.65682e-13	9.61819e-12	20.1917
DENND1C	-0.785371	1.81628	-7.86027	1.76871e-13	1.02423e-11	20.128
PLD3	-1.16497	4.26371	-7.85569	1.81977e-13	1.0512e-11	20.1003
P4HB	-0.88923	8.33978	-7.85402	1.8388e-13	1.05958e-11	20.0901
ZNF425	-1.2944	-1.49317	-7.84339	1.9642e-13	1.12905e-11	20.0259
ATP7B	-0.891856	1.12749	-7.84166	1.98539e-13	1.13844e-11	20.0154
ABALON	-1.78372	1.42299	-7.83692	2.04478e-13	1.16962e-11	19.9867
TBC1D31	-1.14798	-0.221276	-7.83532	2.06506e-13	1.17834e-11	19.9771
ID2	1.28594	6.12878	7.83292	2.09605e-13	1.19022e-11	19.9626
NBAS	-0.970983	1.29335	-7.83305	2.09437e-13	1.19022e-11	19.9633
DUSP10	1.07117	0.856972	7.8307	2.12514e-13	1.20381e-11	19.9491
LOC105369755	-2.08655	-0.975578	-7.82972	2.1381e-13	1.20823e-11	19.9432
AP1M1	-0.976241	1.2699	-7.82916	2.14553e-13	1.20951e-11	19.9398
DLST	-0.642289	4.12991	-7.82646	2.18175e-13	1.22697e-11	19.9235
SNRNP200	-0.710366	3.65224	-7.82269	2.2334e-13	1.25301e-11	19.9007
GANAB	-0.631718	5.74094	-7.81978	2.27402e-13	1.27274e-11	19.8832
POLR3A	-0.559799	0.688149	-7.81905	2.28432e-13	1.27545e-11	19.8788
HS1BP3	-0.972257	0.66463	-7.81851	2.29199e-13	1.27669e-11	19.8755
RPTOR	-1.17989	0.169001	-7.80736	2.45587e-13	1.36473e-11	19.8082
AIFM1	-0.666915	4.76659	-7.80483	2.49455e-13	1.38294e-11	19.793
PARP10	-1.68611	2.78149	-7.79869	2.5912e-13	1.43031e-11	19.7559
TIMELESS	-0.738922	1.5042	-7.79863	2.59222e-13	1.43031e-11	19.7556
NUP93	-0.84204	-0.348463	-7.79814	2.60012e-13	1.43129e-11	19.7526
SDC1	-0.970446	6.81456	-7.79568	2.63988e-13	1.44976e-11	19.7378
NLRX1	-0.929311	1.14743	-7.79018	2.73132e-13	1.49647e-11	19.7046
PRKCZ	-1.00998	0.390579	-7.78824	2.76435e-13	1.51103e-11	19.6929
TKT	-1.10179	3.73819	-7.78264	2.86166e-13	1.56057e-11	19.6592
CCDC93	-0.77541	1.00653	-7.77606	2.98039e-13	1.62154e-11	19.6196
PSMD1	-0.838439	3.45151	-7.77427	3.0135e-13	1.63575e-11	19.6089
LOC105373030	-2.15361	-0.748641	-7.76968	3.10029e-13	1.67897e-11	19.5812
LOC107987113	1.83216	0.699238	7.7626	3.23872e-13	1.74988e-11	19.5387
SPATA1	1.64353	-1.74139	7.76148	3.26124e-13	1.75799e-11	19.5319
SLC6A12	-0.985019	4.2697	-7.75735	3.34533e-13	1.79505e-11	19.5071
XPO6	-0.644126	2.06307	-7.75757	3.34088e-13	1.79505e-11	19.5084
HUWE1	-0.75709	1.96983	-7.75622	3.36887e-13	1.80354e-11	19.5003
CD151	-1.20117	5.45924	-7.74714	3.56293e-13	1.90308e-11	19.4457
NSD1	-0.856213	0.908508	-7.74561	3.59669e-13	1.91673e-11	19.4365
INO80	-0.688908	0.69205	-7.74419	3.62829e-13	1.92918e-11	19.428
ABHD4	-0.874378	2.22279	-7.74294	3.65639e-13	1.93971e-11	19.4205
DHX8	-0.695128	1.0572	-7.74026	3.71726e-13	1.96754e-11	19.4044
SFXN5	-0.908988	3.7403	-7.73879	3.75104e-13	1.98094e-11	19.3956
MUL1	-0.901698	2.30827	-7.737	3.7926e-13	1.99838e-11	19.3849
LOC101929291	-1.76776	0.86932	-7.72542	4.07304e-13	2.14132e-11	19.3154
PITRM1-AS1	-0.992222	0.0603528	-7.72003	4.21053e-13	2.2037e-11	19.2831
XRCC6	-0.783077	5.38175	-7.7203	4.20359e-13	2.2037e-11	19.2847
TRPC4AP	-0.650451	3.05348	-7.71169	4.43231e-13	2.31459e-11	19.2331
LGALS4	-2.74861	5.41439	-7.70879	4.51205e-13	2.34667e-11	19.2157
STIP1	-0.971794	3.29614	-7.70872	4.5138e-13	2.34667e-11	19.2153
RTN4R	-2.39871	-0.331212	-7.70634	4.58031e-13	2.37597e-11	19.2011
LMNA	-1.07988	3.32753	-7.70297	4.67644e-13	2.42047e-11	19.1809
COX17	0.878367	5.92792	7.69799	4.82172e-13	2.49016e-11	19.1511
ZHX3	-0.694392	1.45022	-7.69578	4.88757e-13	2.51861e-11	19.1378
PI4K2A	-0.97861	1.88016	-7.69423	4.93424e-13	2.53707e-11	19.1286
FAM53B	-1.02083	0.0120003	-7.69325	4.96415e-13	2.54685e-11	19.1227
PPP6R1	-1.29863	1.90526	-7.69043	5.05095e-13	2.58007e-11	19.1058
TMEM14B	0.858475	4.08519	7.69064	5.04429e-13	2.58007e-11	19.1071
NATD1	-0.926725	0.835908	-7.68778	5.13378e-13	2.61666e-11	19.09
PKLR	-1.2453	5.31874	-7.6809	5.35536e-13	2.72367e-11	19.0488
VRK3	-0.738105	2.68764	-7.67559	5.53273e-13	2.80777e-11	19.0171
CDKN1A	-2.01319	3.82588	-7.67147	5.67423e-13	2.87335e-11	18.9925
GAS6	-1.5972	3.10605	-7.67062	5.70381e-13	2.88209e-11	18.9874
LINC01702	1.69322	1.22053	7.6669	5.83534e-13	2.94219e-11	18.9652
PEBP1	0.637017	9.45707	7.66526	5.89433e-13	2.96554e-11	18.9554
RALGAPA2	-1.06056	2.11422	-7.66273	5.98677e-13	3.00559e-11	18.9403
ZNF282	-1.05627	1.01449	-7.66232	6.00162e-13	3.00659e-11	18.9379
PEX26	-0.608749	0.214316	-7.66163	6.02724e-13	3.01298e-11	18.9337
NDUFV1	-0.94946	5.98047	-7.65999	6.08798e-13	3.03685e-11	18.924
SOCS2	2.06204	-0.713671	7.65472	6.28785e-13	3.12988e-11	18.8925
EGR1	4.32573	0.534944	7.65339	6.3391e-13	3.14869e-11	18.8846
LRP5	-1.40396	3.28575	-7.64688	6.59715e-13	3.26992e-11	18.8458
SPDYE3	-0.843961	-0.880874	-7.64547	6.65431e-13	3.29128e-11	18.8374
AKT1	-0.742034	3.55125	-7.64083	6.84592e-13	3.37891e-11	18.8097
ACYP2	0.796628	0.547561	7.6387	6.93581e-13	3.41607e-11	18.797
SF3B3	-0.696365	2.12294	-7.63821	6.95648e-13	3.41905e-11	18.7941
PTGES2	-1.032	2.37963	-7.6376	6.98247e-13	3.42463e-11	18.7905
ERBB2	-1.21419	3.55897	-7.63169	7.23996e-13	3.54349e-11	18.7552
PIGR	-1.15712	3.98808	-7.63086	7.27669e-13	3.55403e-11	18.7503
FASN	-2.65606	4.30106	-7.62968	7.32933e-13	3.56486e-11	18.7433
SMIM15-AS1	-2.30089	-0.927404	-7.63652	7.32489e-13	3.56486e-11	18.7598
DPP3	-0.941379	2.29355	-7.61828	7.85817e-13	3.81415e-11	18.6754
ARHGAP35	-0.91003	2.80698	-7.61727	7.90716e-13	3.82207e-11	18.6694
SNAP47	-0.801459	1.58251	-7.6175	7.89572e-13	3.82207e-11	18.6708
LOC105374898	1.29854	-4.01243	7.61531	8.00195e-13	3.85991e-11	18.6578
EPB41L4A-AS1	1.14808	1.66466	7.61268	8.13164e-13	3.9144e-11	18.6421
NOMO2	-0.958675	2.76188	-7.60798	8.36854e-13	4.02016e-11	18.6142
PARS2	-0.806244	0.646708	-7.60173	8.69399e-13	4.16795e-11	18.577
FANCC	-1.05554	2.24264	-7.60025	8.77272e-13	4.19709e-11	18.5683
EIF3B	-0.678025	3.967	-7.59771	8.90977e-13	4.25396e-11	18.5532
SCAP	-0.836047	3.69706	-7.59683	8.95784e-13	4.2682e-11	18.5479
JMJD4	-0.989274	1.43015	-7.59405	9.11117e-13	4.33243e-11	18.5314
LOC102724428	2.62	-1.20042	7.58983	9.34879e-13	4.43641e-11	18.5063
CDC42BPB	-1.14491	2.08648	-7.58433	9.66742e-13	4.57833e-11	18.4737
LRRC8A	-1.17197	2.17862	-7.58348	9.71794e-13	4.59296e-11	18.4686
OGDH	-0.945417	3.12622	-7.58102	9.86461e-13	4.65288e-11	18.4541
ELFN1	-1.39161	0.478577	-7.58066	9.88617e-13	4.65366e-11	18.4519
LOC101927560	2.01588	-1.64047	7.58204	9.93441e-13	4.66663e-11	18.4478
UNC45A	-0.756566	1.97866	-7.57954	9.95362e-13	4.66663e-11	18.4453
AREL1	-0.721679	1.63434	-7.57635	1.01494e-12	4.74889e-11	18.4263
TMEM129	-0.934739	2.898	-7.57086	1.04945e-12	4.89663e-11	18.3938
ACVR1B	-0.769116	2.34538	-7.57066	1.0507e-12	4.89663e-11	18.3926
HSP90AB1	-0.84161	6.54306	-7.56241	1.10484e-12	5.13873e-11	18.3437
MIR3655	-1.7319	3.41667	-7.5594	1.12527e-12	5.22337e-11	18.3259
NFE2L1	-0.681861	4.84155	-7.55019	1.19009e-12	5.51332e-11	18.2714
SYT7	-1.63067	2.97573	-7.54931	1.19648e-12	5.53197e-11	18.2662
LRPAP1	-0.899895	1.84351	-7.54814	1.205e-12	5.54942e-11	18.2592
TSPAN9	-0.833876	3.24801	-7.5484	1.20311e-12	5.54942e-11	18.2608
KIAA0513	-1.06685	-1.45502	-7.54622	1.21914e-12	5.60349e-11	18.2479
INHBE	-1.60858	5.89451	-7.54568	1.22317e-12	5.611e-11	18.2447
SLC3A2	-0.723891	3.34886	-7.54533	1.22576e-12	5.61189e-11	18.2426
RHBDD3	-1.60251	0.746213	-7.54276	1.2451e-12	5.68927e-11	18.2274
ASB1	-0.703518	-0.161794	-7.54025	1.26424e-12	5.76546e-11	18.2125
IMMT	-0.677919	4.11455	-7.53738	1.28644e-12	5.85532e-11	18.1956
RER1	-0.490957	4.92365	-7.53223	1.32732e-12	6.02965e-11	18.1651
PGLS-DT	-1.48597	-0.596872	-7.53038	1.34231e-12	6.0859e-11	18.1542
ABHD14A-ACY1	-0.804588	5.78246	-7.5272	1.36843e-12	6.19235e-11	18.1355
UPF1	-0.902517	2.47748	-7.52631	1.37587e-12	6.214e-11	18.1302
EXOSC10-AS1	-1.66524	-0.707932	-7.52284	1.40519e-12	6.3342e-11	18.1096
PANDAR	-1.93738	-0.892753	-7.52263	1.4253e-12	6.41247e-11	18.0965
ATP9B	-1.02696	-0.918312	-7.52014	1.42837e-12	6.41395e-11	18.0937
PSME3	-0.854473	2.76855	-7.51886	1.43953e-12	6.4517e-11	18.0861
IFT122	-0.84199	0.780264	-7.51715	1.4545e-12	6.50631e-11	18.0761
PES1	-0.748618	2.04393	-7.5147	1.4763e-12	6.59123e-11	18.0616
CCDC113	-1.2878	-2.33053	-7.51183	1.50222e-12	6.69419e-11	18.0447
ACY1	-0.804095	6.13254	-7.51112	1.5087e-12	6.71028e-11	18.0405
ZNRF2	1.3638	1.91079	7.50907	1.52758e-12	6.78137e-11	18.0284
RBMS1	1.41927	0.815234	7.50538	1.5621e-12	6.92147e-11	18.0066
EZR-AS1	-2.10691	0.775013	-7.5088	1.57013e-12	6.93078e-11	18.018
ATF6B	-0.753064	3.24514	-7.50456	1.5699e-12	6.93078e-11	18.0018
FAM120A2P	-1.96027	-3.45256	-7.5015	1.59924e-12	7.04348e-11	17.9838
CD81	-0.97305	7.43234	-7.50125	1.60168e-12	7.04348e-11	17.9823
PIP4K2C	-0.747833	2.10556	-7.49952	1.6186e-12	7.10455e-11	17.972
SH3BP5L	-0.817174	1.36128	-7.49333	1.68038e-12	7.36191e-11	17.9356
MPC1	1.13115	4.60545	7.49204	1.69359e-12	7.4059e-11	17.928
ZC3H6	0.957673	-1.21092	7.49095	1.7048e-12	7.44101e-11	17.9215
CMTR1	-0.588429	2.40307	-7.48823	1.73306e-12	7.55027e-11	17.9055
GJD3	-1.12783	0.169746	-7.48473	1.77015e-12	7.6975e-11	17.8849
QARS1	-0.466242	4.79515	-7.48304	1.78838e-12	7.76237e-11	17.875
STARD3	-0.807342	2.23309	-7.4821	1.79862e-12	7.79236e-11	17.8694
CCDC134	-1.20265	-0.594925	-7.48134	1.80687e-12	7.81362e-11	17.865
TRMU	-1.01747	1.0221	-7.47946	1.82757e-12	7.88856e-11	17.8539
POLD1	-1.52623	-0.48434	-7.47817	1.84185e-12	7.93556e-11	17.8463
CEP85	-0.872745	0.320975	-7.47139	1.91898e-12	8.25267e-11	17.8064
NAA60	-1.02156	2.9296	-7.46658	1.97557e-12	8.48046e-11	17.7781
SREBF2	-1.35861	3.10049	-7.46293	2.01961e-12	8.65363e-11	17.7566
YIF1A	-0.901925	5.25118	-7.45693	2.09414e-12	8.95658e-11	17.7214
NOMO1	-0.830636	2.95019	-7.45654	2.099e-12	8.96098e-11	17.7191
ABHD16A	-0.863226	3.43792	-7.45544	2.11302e-12	9.00438e-11	17.7126
SLC39A5	-1.06951	5.66362	-7.45261	2.14942e-12	9.14283e-11	17.696
ZNF526	-0.91963	-0.439785	-7.4477	2.21408e-12	9.40078e-11	17.6672
KIF1C-AS1	-1.42089	2.61042	-7.44365	2.26891e-12	9.61615e-11	17.6434
SIK1	2.54345	-1.56036	7.44288	2.27948e-12	9.64347e-11	17.6388
ZNF473	-0.679617	0.103586	-7.44001	2.31918e-12	9.7937e-11	17.622
DOLK	-0.793633	1.93481	-7.43563	2.38129e-12	1.00379e-10	17.5963
MED16	-1.63917	1.89443	-7.43265	2.42446e-12	1.02015e-10	17.5788
IP6K1	-0.768025	1.54158	-7.42509	2.53747e-12	1.06578e-10	17.5345
PTPRF	-0.861551	4.30473	-7.4221	2.58363e-12	1.08323e-10	17.517
DDX23	-0.534377	3.50804	-7.42177	2.58878e-12	1.08345e-10	17.515
PIAS4	-1.03829	0.479017	-7.4181	2.64655e-12	1.10564e-10	17.4936
PPP1CA	-0.657962	4.85125	-7.41532	2.69123e-12	1.1223e-10	17.4773
TTC3-AS1	-1.06625	0.607441	-7.41459	2.70309e-12	1.12524e-10	17.473
LOC105369663	1.98878	0.875229	7.41285	2.73161e-12	1.1351e-10	17.4628
STOML1	-0.970274	-0.502512	-7.40999	2.77905e-12	1.15276e-10	17.446
ARHGEF18	-1.02674	0.453454	-7.40903	2.79512e-12	1.15738e-10	17.4404
EVI5L	-1.49991	-0.536419	-7.40652	2.83765e-12	1.17291e-10	17.4257
RPS13	0.963649	8.16172	7.40389	2.88286e-12	1.1895e-10	17.4104
SGTA	-1.05231	3.03295	-7.40072	2.9383e-12	1.20811e-10	17.3918
MGAT4B	-1.03102	4.65823	-7.40083	2.93633e-12	1.20811e-10	17.3925
LOC112268430	-1.6287	5.40487	-7.40042	2.94362e-12	1.20817e-10	17.3901
KRT10	1.10722	1.27589	7.40005	2.95025e-12	1.20878e-10	17.3879
RNF213-AS1	-1.98443	-1.68954	-7.39575	3.02753e-12	1.23827e-10	17.3627
SBF1	-1.25718	1.28487	-7.38635	3.20342e-12	1.30792e-10	17.3078
LOC105378353	-2.06904	-0.509924	-7.3822	3.28422e-12	1.33858e-10	17.2835
LOC105371578	-1.61008	1.71019	-7.3805	3.31784e-12	1.34993e-10	17.2736
SYNE3	-1.02237	-0.0405224	-7.37846	3.35869e-12	1.36417e-10	17.2617
RPL37	1.00452	5.07444	7.3773	3.38228e-12	1.37138e-10	17.2549
UROC1	-1.09918	5.19242	-7.37461	3.43736e-12	1.3913e-10	17.2392
WDTC1	-0.936777	2.23306	-7.37248	3.4816e-12	1.40677e-10	17.2268
MAP3K12	1.31356	1.15025	7.37212	3.48905e-12	1.40735e-10	17.2247
NUDT16	-0.620553	3.13866	-7.36705	3.59672e-12	1.44828e-10	17.1951
FZR1	-1.16665	1.05466	-7.36331	3.67828e-12	1.47858e-10	17.1733
LINC01093	1.61122	4.74465	7.36185	3.71064e-12	1.48903e-10	17.1648
LOC112268052	-2.50425	-1.01713	-7.36288	3.73248e-12	1.49523e-10	17.1762
CHPF2	-0.899284	1.56792	-7.35873	3.78082e-12	1.512e-10	17.1466
PAXIP1-DT	0.925334	0.775115	7.35797	3.79807e-12	1.51373e-10	17.1421
STARD10	-0.897731	6.61558	-7.35819	3.79298e-12	1.51373e-10	17.1434
TUBB	-0.93416	6.60922	-7.35393	3.8911e-12	1.54817e-10	17.1186
CHASERR	1.19661	2.64852	7.35172	3.94283e-12	1.56609e-10	17.1058
MID1IP1	-1.48365	2.08128	-7.34664	4.06469e-12	1.61175e-10	17.0761
MYLK-AS1	-1.49999	1.47913	-7.34607	4.07865e-12	1.61455e-10	17.0728
GLRX5	0.994029	4.7172	7.34554	4.09167e-12	1.61697e-10	17.0697
DDX41	-0.633118	3.07332	-7.34448	4.11773e-12	1.62452e-10	17.0635
APBA3	-1.34244	0.726828	-7.34359	4.13964e-12	1.62768e-10	17.0584
NRBP1	-0.671527	3.85909	-7.34369	4.13705e-12	1.62768e-10	17.059
CREM	1.08265	0.3498	7.34098	4.20478e-12	1.65e-10	17.0432
RNF43	-0.875631	0.987916	-7.34075	4.21052e-12	1.65e-10	17.0419
ZNF687	-0.763144	0.721336	-7.33896	4.25589e-12	1.66499e-10	17.0314
DLGAP1-AS1	1.2194	0.773004	7.33433	4.37541e-12	1.70889e-10	17.0045
CMC4	0.958856	3.03298	7.3334	4.39982e-12	1.71556e-10	16.9991
LRP3	-1.54275	2.32918	-7.33004	4.48926e-12	1.74752e-10	16.9795
SHKBP1	-1.10007	1.6634	-7.32458	4.6381e-12	1.80246e-10	16.9478
NPAS3	2.23353	-7.10581	7.38941	4.6851e-12	1.81771e-10	16.9587
GNA12	-1.05962	1.51657	-7.32248	4.69671e-12	1.8192e-10	16.9356
ZC3H7B	-0.923793	3.29147	-7.32196	4.71139e-12	1.82187e-10	16.9325
MTF1	-0.692643	-0.348391	-7.31878	4.80175e-12	1.85375e-10	16.9141
ACOT8	-0.781572	2.79411	-7.3169	4.85609e-12	1.87163e-10	16.9031
GAS5-AS1	1.51446	0.740811	7.3166	4.86474e-12	1.87189e-10	16.9014
GPKOW	-0.707209	2.32706	-7.31052	5.04461e-12	1.93791e-10	16.8661
DUS3L	-1.39097	0.634856	-7.30457	5.22699e-12	2.00468e-10	16.8315
LOC105378460	-1.36322	-0.173777	-7.30352	5.26003e-12	2.01405e-10	16.8254
PI4KB	-0.733624	2.33334	-7.29493	5.53657e-12	2.11647e-10	16.7756
SUPT6H	-0.831679	2.7208	-7.29054	5.6833e-12	2.16902e-10	16.7501
MAPKAP1	-0.618676	3.01819	-7.29005	5.6999e-12	2.17181e-10	16.7473
CTSD	-1.38656	7.47284	-7.28398	5.90988e-12	2.24816e-10	16.7121
PTPRU	-1.34836	1.48107	-7.27615	6.19233e-12	2.35178e-10	16.6667
ST3GAL6	1.24056	2.99999	7.27528	6.22453e-12	2.36018e-10	16.6617
ANKRD37	1.12701	0.770785	7.27487	6.23971e-12	2.3621e-10	16.6593
PANK4	-0.841486	0.42212	-7.26722	6.53021e-12	2.46808e-10	16.6151
HDAC6	-0.933668	4.10815	-7.25906	6.85516e-12	2.58672e-10	16.5678
CACTIN-AS1	-1.4722	-0.975293	-7.25284	7.1133e-12	2.6798e-10	16.5319
METTL13	-0.604436	2.08615	-7.25126	7.18036e-12	2.70072e-10	16.5228
LOC105376286	-0.854714	2.51459	-7.24902	7.27678e-12	2.73259e-10	16.5098
CES1	-0.852022	10.282	-7.24809	7.31706e-12	2.74331e-10	16.5044
LRP2BP	0.924885	-2.72703	7.24545	7.43278e-12	2.78224e-10	16.4892
FAM89A	1.23452	0.137344	7.2395	7.70013e-12	2.87771e-10	16.4548
SURF4	-0.634276	4.88604	-7.23802	7.76808e-12	2.89847e-10	16.4463
MIR12119	-0.9809	2.4868	-7.23476	7.91975e-12	2.94567e-10	16.4275
FAM168B	-0.797431	2.14921	-7.23502	7.90784e-12	2.94567e-10	16.4289
CPSF1	-1.24038	2.19835	-7.23392	7.95951e-12	2.95576e-10	16.4226
LOC105373608	-0.788733	2.29923	-7.23225	8.03864e-12	2.98041e-10	16.413
LOC107986710	-2.00063	-1.97316	-7.23042	8.12653e-12	3.00823e-10	16.4024
PARN	-0.611113	1.4774	-7.22306	8.48918e-12	3.13751e-10	16.36
PTPA	-0.890511	3.83434	-7.22091	8.59799e-12	3.17271e-10	16.3476
LDLRAP1	-0.831886	1.58784	-7.21936	8.67744e-12	3.19699e-10	16.3386
MYORG	-0.794678	3.81677	-7.21402	8.95631e-12	3.29454e-10	16.3079
ATP13A2	-1.58762	-0.162101	-7.21168	9.08165e-12	3.3354e-10	16.2944
EXOC7	-0.634157	2.43539	-7.21103	9.11642e-12	3.34293e-10	16.2907
IDH2-DT	-1.62709	1.62578	-7.2094	9.20496e-12	3.36485e-10	16.2813
FAM120B	-0.587879	0.830917	-7.20947	9.20112e-12	3.36485e-10	16.2817
LOC105379193	-2.20724	3.41389	-7.19895	9.79256e-12	3.57405e-10	16.2211
NDEL1	-0.721261	2.11471	-7.19305	1.01402e-11	3.69518e-10	16.1872
CNOT1	-1.00163	2.92407	-7.19037	1.03026e-11	3.7485e-10	16.1717
PXMP4	-0.731231	1.10532	-7.18989	1.03316e-11	3.75322e-10	16.169
LOC105378519	-1.14711	-1.53267	-7.17994	1.09576e-11	3.97446e-10	16.1118
GSDMD	-1.23914	3.54236	-7.17734	1.11272e-11	4.02974e-10	16.0969
CTBP2	0.819546	0.296007	7.17618	1.12039e-11	4.05124e-10	16.0902
DGCR2	-0.786068	2.68268	-7.17148	1.15192e-11	4.15881e-10	16.0632
ALG3	-0.726793	3.41124	-7.1709	1.15593e-11	4.16685e-10	16.0599
CWH43	-3.24672	-1.88618	-7.18507	1.17861e-11	4.24207e-10	16.0809
ZNF512B	-1.24987	1.04783	-7.16654	1.18603e-11	4.26223e-10	16.0349
SPNS2	-1.23091	1.06018	-7.16096	1.22571e-11	4.39808e-10	16.0029
GPR39	-0.856185	0.224714	-7.15583	1.26344e-11	4.52652e-10	15.9734
ZNF777	-1.16965	-0.104617	-7.15553	1.26567e-11	4.52758e-10	15.9717
UBAC2	-0.491232	2.14833	-7.15428	1.27501e-11	4.55402e-10	15.9646
MFSD3	-1.31217	2.21155	-7.14732	1.32844e-11	4.73765e-10	15.9247
EDN2	-2.73394	-1.1677	-7.15016	1.3502e-11	4.80649e-10	15.9591
APOE	-1.30328	10.2127	-7.14435	1.35186e-11	4.80649e-10	15.9077
TNKS1BP1	-1.19068	3.06339	-7.14003	1.38668e-11	4.92283e-10	15.883
LOC107985358	-1.31714	-0.0622811	-7.13474	1.44617e-11	5.12624e-10	15.8427
DDX49	-0.922176	2.51807	-7.13213	1.45277e-11	5.14182e-10	15.8377
IMPA1	1.37951	2.15046	7.12955	1.47497e-11	5.21254e-10	15.823
POR	-1.02203	5.92747	-7.12628	1.50367e-11	5.30594e-10	15.8042
ZNF79	-0.936502	-0.176691	-7.12497	1.51528e-11	5.33886e-10	15.7968
UBFD1	-0.580997	1.96565	-7.11702	1.58778e-11	5.58588e-10	15.7514
SREK1IP1	1.38031	0.166841	7.11611	1.5963e-11	5.60653e-10	15.7461
BORCS8-MEF2B	-1.26226	-0.595152	-7.11588	1.59844e-11	5.60653e-10	15.7448
UTP14A	-0.696776	0.90247	-7.11069	1.64799e-11	5.77165e-10	15.7152
SLC20A2	-0.701817	2.44311	-7.10836	1.67067e-11	5.84234e-10	15.7019
KHNYN	-0.55526	2.65528	-7.10775	1.67675e-11	5.85485e-10	15.6984
LINC00963	-1.00123	2.4857	-7.10022	1.75254e-11	6.1104e-10	15.6554
WDR5	-0.74153	2.47334	-7.09972	1.75765e-11	6.11908e-10	15.6526
RNF216	-0.742263	0.906772	-7.09184	1.84092e-11	6.39945e-10	15.6076
MED14OS	1.72634	-1.66153	7.08742	1.90936e-11	6.62753e-10	15.5727
BBIP1	1.02575	1.66147	7.08324	1.93607e-11	6.71029e-10	15.5586
LOC101928059	-1.42788	-2.16169	-7.08136	1.95759e-11	6.77482e-10	15.5479
ATP1A1	-0.901212	3.26759	-7.08009	1.97223e-11	6.81541e-10	15.5407
TLNRD1	1.07648	-0.548409	7.07846	1.99109e-11	6.86032e-10	15.5314
GLG1	-0.683596	2.55072	-7.07864	1.98897e-11	6.86032e-10	15.5324
GORASP1	-0.60959	2.13531	-7.07672	2.01158e-11	6.92072e-10	15.5215
DCAF4	-0.817765	0.00385071	-7.07322	2.05322e-11	7.05361e-10	15.5016
SAE1	-0.72455	3.0548	-7.06827	2.11366e-11	7.25058e-10	15.4734
CHAF1A	-0.835008	0.179268	-7.06579	2.14457e-11	7.34584e-10	15.4593
HGSNAT	-0.57267	2.73874	-7.06445	2.16135e-11	7.3925e-10	15.4517
LOC107985154	-1.00614	1.05234	-7.06271	2.18356e-11	7.45759e-10	15.4418
PPP6R2	-0.81787	3.61901	-7.05959	2.22375e-11	7.58377e-10	15.424
MTOR-AS1	-2.31106	-0.786043	-7.06219	2.23666e-11	7.6167e-10	15.4563
DDX24	-0.626201	2.98303	-7.05772	2.24819e-11	7.64482e-10	15.4134
ZNF48	-1.0421	-0.0695091	-7.0542	2.295e-11	7.79266e-10	15.3934
SERINC2	-1.24205	4.22442	-7.04452	2.42861e-11	8.2344e-10	15.3384
LOC107987102	-1.68829	-0.0556219	-7.04266	2.45515e-11	8.31234e-10	15.3279
MDH2	-0.73763	5.37677	-7.04234	2.45976e-11	8.3159e-10	15.326
PRPF8	-0.865132	3.69899	-7.03223	2.60935e-11	8.8089e-10	15.2687
LOC105371064	-1.76851	-4.17761	-7.02208	2.79708e-11	9.42905e-10	15.2212
DHX37	-1.04524	-0.147244	-7.01761	2.8417e-11	9.56569e-10	15.1858
BCKDK	-0.900501	4.05079	-7.01652	2.85992e-11	9.61319e-10	15.1796
EARS2	-0.774719	2.0503	-7.01407	2.90095e-11	9.73711e-10	15.1658
FBXO27	-1.0251	1.16639	-7.01306	2.91814e-11	9.78078e-10	15.16
DMTN	-1.45681	1.62448	-7.01131	2.948e-11	9.86672e-10	15.1501
SCAMP2	-0.650565	3.52218	-7.01008	2.96926e-11	9.9237e-10	15.1432
TCF25	-0.755328	3.45836	-7.00827	3.00073e-11	1.00146e-09	15.1329
LINC01151	-2.33876	-0.0908432	-7.01052	3.02287e-11	1.00741e-09	15.1647
PRR5-ARHGAP8	-0.912894	-1.08822	-7.00512	3.05621e-11	1.01687e-09	15.1151
ANAPC5	-0.467515	4.36578	-7.00491	3.05997e-11	1.01687e-09	15.1139
RAB11FIP4	-1.06444	0.123505	-6.99972	3.15394e-11	1.04661e-09	15.0846
TPT1	0.788497	8.62471	6.99868	3.17308e-11	1.05148e-09	15.0787
STRIP1	-0.647284	1.27189	-6.99625	3.21823e-11	1.06493e-09	15.065
TPI1P2	-1.50028	-1.85014	-6.99363	3.26767e-11	1.07976e-09	15.0501
LOC107984340	-1.60189	3.66246	-6.99043	3.32918e-11	1.09699e-09	15.032
LOC101927872	-1.42415	-5.21157	-6.99592	3.32478e-11	1.09699e-09	15.0351
COQ6	0.823201	3.01537	6.98917	3.35368e-11	1.10351e-09	15.0249
UQCC1	-0.584888	2.9584	-6.98887	3.35949e-11	1.10387e-09	15.0232
TOM1	-0.949459	3.74143	-6.98791	3.3783e-11	1.10849e-09	15.0178
MMP14	-1.3929	1.53322	-6.98758	3.38485e-11	1.10909e-09	15.0159
CD99L2	-0.675126	2.98146	-6.98617	3.41264e-11	1.11663e-09	15.008
REXO4	-0.73107	1.79781	-6.97676	3.60441e-11	1.17773e-09	14.9549
SSH1	-0.609287	0.202925	-6.97649	3.61019e-11	1.17797e-09	14.9533
TBRG4	-0.666323	3.27961	-6.97595	3.62147e-11	1.18e-09	14.9503
GNG3	-1.0997	-1.07871	-6.97204	3.70461e-11	1.20541e-09	14.9283
ABCC3	-0.896456	4.3846	-6.9708	3.7315e-11	1.21248e-09	14.9212
TOR1AIP2	0.740262	1.61307	6.97036	3.74097e-11	1.21387e-09	14.9188
GOSR2	-0.819287	1.44739	-6.96955	3.75865e-11	1.21792e-09	14.9142
GNRHR2	-0.872887	0.82985	-6.96842	3.78338e-11	1.22424e-09	14.9078
ERGIC1	-0.761693	5.47849	-6.96499	3.8596e-11	1.24717e-09	14.8885
LYNX1-SLURP2	-1.94663	0.231194	-6.96392	3.88347e-11	1.25316e-09	14.8825
FAM234A	-1.03237	2.00225	-6.96122	3.94488e-11	1.27122e-09	14.8672
LOC101927609	1.87184	-2.84225	6.96127	3.98312e-11	1.28178e-09	14.8585
NTN1	-1.02076	0.5292	-6.95803	4.01849e-11	1.29138e-09	14.8493
LOC107986838	-2.13664	-2.25872	-6.95629	4.09982e-11	1.31571e-09	14.8504
ZNF768	-0.960704	1.90181	-6.95367	4.12139e-11	1.32082e-09	14.8247
RPL38	0.987231	6.32727	6.95219	4.15711e-11	1.33045e-09	14.8163
ENY2	0.577907	3.49934	6.95021	4.20504e-11	1.34395e-09	14.8052
GTF2I-AS1	-2.05833	2.00836	-6.94494	4.33537e-11	1.38371e-09	14.7756
MAN1B1	-0.794546	2.75112	-6.94395	4.36031e-11	1.38977e-09	14.77
CLN8	-0.816789	0.734003	-6.94363	4.36857e-11	1.39051e-09	14.7682
GPD1	-0.916021	6.04727	-6.94284	4.38842e-11	1.39493e-09	14.7638
COQ8B	-0.949597	2.02098	-6.94051	4.44811e-11	1.4114e-09	14.7506
LASP1	-0.709837	4.41093	-6.94035	4.4523e-11	1.4114e-09	14.7497
CDC42EP4	-0.844186	2.76082	-6.93982	4.46602e-11	1.41384e-09	14.7467
DDB2	-1.10734	3.34455	-6.93885	4.49114e-11	1.41987e-09	14.7413
PGD	-0.914472	4.41043	-6.93665	4.54874e-11	1.43614e-09	14.7289
C5-OT1	1.05906	5.02036	6.93387	4.62251e-11	1.4565e-09	14.7133
MROH8	-0.792111	0.331187	-6.93375	4.62569e-11	1.4565e-09	14.7126
MMS19	-0.582835	1.7118	-6.93049	4.71379e-11	1.48225e-09	14.6943
HIP1R	-1.20278	1.31989	-6.92865	4.76418e-11	1.49608e-09	14.684
YIPF3	-0.639646	5.09715	-6.92239	4.93992e-11	1.54919e-09	14.6488
PLXNB2	-1.13016	3.29135	-6.91946	5.02441e-11	1.57358e-09	14.6323
ZNF707	-1.17095	-0.80024	-6.91874	5.0453e-11	1.57784e-09	14.6283
LAMC1	-0.875891	1.9863	-6.91853	5.05152e-11	1.57784e-09	14.6271
ZZEF1	-0.700874	0.901709	-6.91475	5.16301e-11	1.61051e-09	14.6059
MROH1	-1.4305	-0.436057	-6.91137	5.26481e-11	1.63881e-09	14.587
EHD1	-1.09108	1.81959	-6.91128	5.26772e-11	1.63881e-09	14.5864
AGPAT1	-0.929726	3.04708	-6.90978	5.31352e-11	1.65086e-09	14.578
OTUD7B	-0.617752	0.281029	-6.90292	5.52814e-11	1.71526e-09	14.5396
SORD2P	0.8392	5.73549	6.90007	5.62015e-11	1.7415e-09	14.5236
DDB1	-0.768258	4.40224	-6.89877	5.66247e-11	1.75229e-09	14.5163
GGT3P	-1.59109	-1.98548	-6.89662	5.73296e-11	1.76943e-09	14.5043
TAOK2	-1.04278	0.757978	-6.89675	5.72875e-11	1.76943e-09	14.505
SPATA20	-1.16542	3.65396	-6.8956	5.76694e-11	1.77757e-09	14.4985
RBM19	-0.875914	0.664168	-6.89456	5.8016e-11	1.7859e-09	14.4927
XPO5	-0.557667	1.07735	-6.89327	5.84478e-11	1.79683e-09	14.4855
RPL22L1	1.08881	2.01216	6.89124	5.91372e-11	1.81564e-09	14.4741
BAK1	-1.068	0.932097	-6.8904	5.94247e-11	1.82207e-09	14.4694
FOXP1	0.944352	-0.658178	6.88755	6.04089e-11	1.84982e-09	14.4535
TMA7	0.808403	6.2048	6.88373	6.1755e-11	1.88857e-09	14.4321
RNF26	-0.661876	2.5901	-6.88196	6.23863e-11	1.90539e-09	14.4222
WIPI2	-0.488267	2.87052	-6.88086	6.27847e-11	1.91506e-09	14.416
PELI2	1.69344	-4.22791	6.8789	6.34979e-11	1.93429e-09	14.4051
LOC107984347	-0.872585	-1.98903	-6.87838	6.36878e-11	1.93503e-09	14.4022
PPIP5K1	-0.813795	-0.234776	-6.87846	6.36568e-11	1.93503e-09	14.4026
TF	-0.824844	9.08733	-6.87763	6.39645e-11	1.94092e-09	14.398
NAT10	-0.533939	1.90681	-6.87719	6.41263e-11	1.94331e-09	14.3955
IGF2R	-0.93707	2.51836	-6.8758	6.46428e-11	1.95643e-09	14.3877
LBX2	-1.38775	0.474169	-6.87508	6.4912e-11	1.96204e-09	14.3837
RNF149	0.824164	1.15831	6.87281	6.5766e-11	1.98529e-09	14.371
PPIP5K1P1-CATSPER2	-1.26206	-1.18285	-6.87187	6.61197e-11	1.99339e-09	14.3658
FAM177B	2.60413	-5.64225	6.88724	6.75618e-11	2.03424e-09	14.3516
PHLDA3	-2.03544	0.271388	-6.86725	6.79032e-11	2.03927e-09	14.3399
LRRC3	-0.886659	2.67263	-6.86741	6.78423e-11	2.03927e-09	14.3408
NR1H2	-0.983964	2.74435	-6.86078	7.04796e-11	2.11394e-09	14.3038
SEC14L2	-0.803256	5.50653	-6.85687	7.208e-11	2.15917e-09	14.282
TMBIM1	-0.921371	4.26235	-6.85595	7.24654e-11	2.16794e-09	14.2768
CHD4	-0.709422	3.14522	-6.85495	7.28817e-11	2.17761e-09	14.2713
UQCRBP1	1.44946	1.17613	6.85208	7.40929e-11	2.20827e-09	14.2553
NUDT4B	1.15342	1.01042	6.85207	7.40968e-11	2.20827e-09	14.2552
PRR14L	-0.725439	0.546621	-6.85001	7.49819e-11	2.23181e-09	14.2437
RNF185	-0.578374	3.93627	-6.84819	7.57702e-11	2.25241e-09	14.2335
VAV2	-0.811997	2.98507	-6.84771	7.59802e-11	2.25578e-09	14.2309
HPS3	1.53812	5.63533	6.84556	7.69217e-11	2.28084e-09	14.2189
FST	1.79982	1.92813	6.84441	7.74323e-11	2.29307e-09	14.2125
LOC105369194	-1.42669	-2.62592	-6.84192	7.85475e-11	2.32316e-09	14.1986
SLC19A2	1.34421	1.99181	6.8408	7.90572e-11	2.33234e-09	14.1923
SERPINA5	-0.859613	8.07698	-6.84093	7.89954e-11	2.33234e-09	14.1931
ZNF623	-1.13994	0.322259	-6.8385	8.01047e-11	2.36026e-09	14.1795
TIRAP	-1.0122	0.681113	-6.82996	8.41277e-11	2.47568e-09	14.132
GBA2	-0.707665	3.17973	-6.82932	8.44377e-11	2.48168e-09	14.1284
C11orf71	0.74769	2.53871	6.82884	8.46695e-11	2.48538e-09	14.1258
ZFYVE26	-0.655476	0.127256	-6.82844	8.48671e-11	2.48805e-09	14.1235
MSMP	-1.34517	1.0695	-6.82622	8.59553e-11	2.5168e-09	14.1111
SRPRA	-0.743279	4.39502	-6.82547	8.6326e-11	2.5245e-09	14.107
RPL24	0.789016	8.21342	6.82337	8.73703e-11	2.55185e-09	14.0953
FYCO1	-0.83598	1.29367	-6.82046	8.88372e-11	2.59146e-09	14.0791
TRIM14	-0.742089	2.08253	-6.81803	9.00849e-11	2.62458e-09	14.0656
MFAP1	-0.814778	2.52694	-6.81719	9.05218e-11	2.63403e-09	14.0609
LOC105372707	-1.64169	1.50263	-6.81608	9.10964e-11	2.64745e-09	14.0548
LOC107987269	-1.76001	-2.91484	-6.81565	9.1324e-11	2.65013e-09	14.0523
FNDC5	-1.63283	4.02195	-6.81547	9.1415e-11	2.65013e-09	14.0514
TAF6	-1.04395	0.503119	-6.81312	9.26559e-11	2.67946e-09	14.0383
MIEF1	-0.78587	1.54191	-6.8133	9.25616e-11	2.67946e-09	14.0393
HNRNPUL2-BSCL2	-0.565852	2.63977	-6.80842	9.51838e-11	2.74917e-09	14.0122
LOC107985946	-2.20069	-1.51992	-6.80901	9.57432e-11	2.76158e-09	14.0071
ANKFY1	-0.660864	1.89734	-6.80719	9.58535e-11	2.76158e-09	14.0054
SARS1	-0.636552	3.77207	-6.80699	9.59678e-11	2.76158e-09	14.0042
LARP1	-0.630886	2.68602	-6.80667	9.61406e-11	2.76316e-09	14.0025
ACOT13	0.523563	4.0336	6.80315	9.80981e-11	2.81596e-09	13.9829
TMEM38A	-0.806204	1.14417	-6.80207	9.87076e-11	2.82998e-09	13.9769
SLC38A3	-0.781877	6.60969	-6.80137	9.91014e-11	2.83779e-09	13.973
CRYAA	-1.71493	2.49113	-6.79703	1.01594e-10	2.90562e-09	13.9489
EOLA1	-0.523437	0.0683561	-6.79668	1.01798e-10	2.9079e-09	13.947
SULF2	-1.16515	2.68462	-6.79515	1.02692e-10	2.92986e-09	13.9385
NDUFB1	1.04014	6.80248	6.79318	1.03853e-10	2.95938e-09	13.9276
BIN1	-0.889992	2.15233	-6.79295	1.03991e-10	2.95971e-09	13.9263
SLC38A10	-1.17202	3.50095	-6.78995	1.05789e-10	3.00721e-09	13.9097
KCTD21	-0.579069	1.11	-6.78919	1.06251e-10	3.01669e-09	13.9054
IPO9-AS1	-2.1495	-1.18582	-6.78916	1.09247e-10	3.09798e-09	13.9221
BCL2L1	-0.865635	3.35668	-6.78398	1.09463e-10	3.10033e-09	13.8765
PLCD1	-0.813454	1.28386	-6.78289	1.10145e-10	3.11589e-09	13.8705
RPS20	0.837151	6.93654	6.78182	1.10821e-10	3.13122e-09	13.8646
TBC1D14	-0.824013	2.08138	-6.78043	1.11709e-10	3.1525e-09	13.8568
TJP3	-1.44909	0.0788702	-6.77366	1.16108e-10	3.27269e-09	13.8193
SLC25A10	-1.14967	4.76532	-6.77165	1.17446e-10	3.30247e-09	13.8082
EMC1	-0.653366	1.82487	-6.77171	1.1741e-10	3.30247e-09	13.8085
PTN	1.42381	-0.215452	6.76899	1.19244e-10	3.34901e-09	13.7935
BLNK	0.973524	1.40751	6.76426	1.22508e-10	3.43654e-09	13.7673
NTMT1	-0.756733	1.69265	-6.75888	1.26318e-10	3.53493e-09	13.7376
BAZ1B	-0.623819	2.2017	-6.759	1.26233e-10	3.53493e-09	13.7382
CIAO3	-1.06918	1.84461	-6.75774	1.27145e-10	3.55384e-09	13.7312
PCDHGA8	1.25715	-2.95284	6.75697	1.27701e-10	3.56512e-09	13.727
CCDC51	-0.743177	1.71748	-6.74719	1.35021e-10	3.76497e-09	13.6729
ADAR	-0.962384	2.98367	-6.7458	1.3609e-10	3.79027e-09	13.6653
UBA1	-0.70424	3.38703	-6.7453	1.36481e-10	3.79664e-09	13.6625
LOC107986486	-1.75391	-1.13766	-6.74308	1.38219e-10	3.84042e-09	13.6502
EEF1AKMT4-ECE2	-1.37948	-1.49758	-6.74127	1.39645e-10	3.87545e-09	13.6403
MIR6717	-1.75395	6.25846	-6.73824	1.42079e-10	3.93833e-09	13.6235
OSGIN1	-1.54848	5.18598	-6.73679	1.43253e-10	3.96615e-09	13.6155
DHRS7	-1.1342	4.52096	-6.73527	1.44493e-10	3.99576e-09	13.6072
GAS5	1.09915	4.2902	6.73443	1.4519e-10	4.0103e-09	13.6025
CA4	1.25716	-2.06964	6.73383	1.45685e-10	4.0145e-09	13.5992
TPM1-AS	-1.247	-2.47194	-6.73385	1.45672e-10	4.0145e-09	13.5993
NDUFA10	-0.508136	2.40139	-6.73344	1.46009e-10	4.01867e-09	13.597
TOLLIP	-0.821267	3.80886	-6.73132	1.4778e-10	4.06264e-09	13.5853
LMAN2	-0.773699	5.86928	-6.7264	1.51972e-10	4.17299e-09	13.5582
STX17-DT	1.4585	0.0617977	6.72443	1.53684e-10	4.21504e-09	13.5473
ASTN2	-0.948449	-1.98222	-6.72344	1.54551e-10	4.23385e-09	13.5419
LOC105375378	1.74767	-2.21817	6.72	1.57597e-10	4.31227e-09	13.523
PINK1	-0.744368	4.58913	-6.71524	1.61916e-10	4.42526e-09	13.4967
MGLL	-0.942944	4.07326	-6.71297	1.64015e-10	4.47741e-09	13.4842
ASCC2	-0.686227	2.52243	-6.71196	1.64965e-10	4.49808e-09	13.4786
STK11	-1.00568	1.88547	-6.70778	1.68921e-10	4.60059e-09	13.4556
RAB5C	-0.812357	4.65047	-6.7032	1.73361e-10	4.71602e-09	13.4305
B3GNT8	-2.27272	-3.29225	-6.69985	1.76694e-10	4.80111e-09	13.412
DUSP5	0.986929	1.271	6.69732	1.79247e-10	4.86482e-09	13.3981
LOC102724652	-1.68147	2.51055	-6.6971	1.79463e-10	4.86504e-09	13.3969
DAG1	-0.817355	3.20803	-6.69461	1.82019e-10	4.92864e-09	13.3832
FKBP1B	1.11508	0.348106	6.69037	1.86442e-10	5.03674e-09	13.3599
RNF121	-0.743078	1.84241	-6.69049	1.86312e-10	5.03674e-09	13.3606
TMPRSS9	-1.76999	0.0581806	-6.68488	1.92333e-10	5.18989e-09	13.3298
CES2	-0.523628	6.3786	-6.68456	1.9268e-10	5.19326e-09	13.328
MYG1-AS1	1.08665	4.23062	6.68191	1.95587e-10	5.26555e-09	13.3135
SNORA105B	1.38612	7.02538	6.67986	1.97873e-10	5.32097e-09	13.3022
SUOX	-0.465468	3.57609	-6.67779	2.00208e-10	5.37758e-09	13.2908
ERC1	-0.931856	0.655867	-6.67664	2.0151e-10	5.40633e-09	13.2846
FRA10AC1	0.935639	1.18057	6.67465	2.03789e-10	5.46121e-09	13.2737
MARCHF2	-0.781373	2.91246	-6.67086	2.08213e-10	5.57339e-09	13.2528
SLC25A22	-1.33631	1.83472	-6.66699	2.1281e-10	5.68992e-09	13.2317
TYMP	-1.5392	3.16556	-6.66421	2.1618e-10	5.76834e-09	13.2164
GRWD1	-0.785689	0.963527	-6.66417	2.16236e-10	5.76834e-09	13.2162
KCTD21-AS1	-0.996046	0.853181	-6.66325	2.17361e-10	5.79175e-09	13.2111
LOC105379382	1.63849	0.926959	6.66174	2.19226e-10	5.8348e-09	13.2028
NME7	1.24267	1.73091	6.6572	2.24915e-10	5.97942e-09	13.178
GLDC	-1.10022	5.01793	-6.65689	2.25311e-10	5.98314e-09	13.1763
ABCF1	-0.636822	3.11615	-6.64895	2.35634e-10	6.249e-09	13.1329
OS9	-0.616175	6.29818	-6.64879	2.35857e-10	6.249e-09	13.1319
ELMO2	-0.704228	1.4916	-6.64815	2.3671e-10	6.2645e-09	13.1284
LOC102723904	-1.74005	-2.83469	-6.64939	2.37062e-10	6.26675e-09	13.1276
SNX8	-0.99343	0.694887	-6.64535	2.4047e-10	6.34646e-09	13.1132
COG4	-0.733947	2.76298	-6.64524	2.4062e-10	6.34646e-09	13.1126
SLC5A2	-0.749895	1.69679	-6.64504	2.40895e-10	6.34656e-09	13.1114
CEP170B	-1.57915	0.508245	-6.64435	2.4183e-10	6.36401e-09	13.1077
RPAP1	-0.734647	0.925506	-6.64128	2.46054e-10	6.46065e-09	13.0909
RCC1L	-0.625688	2.75183	-6.6414	2.45885e-10	6.46065e-09	13.0916
ALDOA	-0.958783	2.77213	-6.63164	2.59793e-10	6.81373e-09	13.0382
TRAPPC10	-0.62588	0.827029	-6.62896	2.6375e-10	6.90978e-09	13.0236
DNMT1	-1.09964	0.558909	-6.62511	2.6953e-10	7.04543e-09	13.0026
KAT5	-0.570476	1.54894	-6.62521	2.69373e-10	7.04543e-09	13.0031
PITPNA	-0.796076	3.06975	-6.62372	2.71638e-10	7.0926e-09	12.995
LIX1L-AS1	-0.695357	2.35953	-6.62304	2.72681e-10	7.11189e-09	12.9913
CLMAT3	-2.3148	-0.976385	-6.62421	2.73174e-10	7.11683e-09	12.9901
DCTN5	-0.563083	0.751946	-6.62233	2.73785e-10	7.12481e-09	12.9874
PITRM1	-0.628017	2.94046	-6.62169	2.74769e-10	7.14247e-09	12.9839
SHISAL2B	2.16186	-3.50998	6.74526	2.76794e-10	7.18713e-09	13.0231
LINC01691	2.24139	-4.61405	6.77484	2.84355e-10	7.37526e-09	13.0094
CBR3-AS1	1.70701	-1.61898	6.60805	2.96683e-10	7.68649e-09	12.9095
RANGAP1	-0.97372	1.56979	-6.60574	3.00546e-10	7.77795e-09	12.897
CLUH	-1.20854	3.39677	-6.60525	3.01375e-10	7.7908e-09	12.8943
GPC1	-1.29215	2.13641	-6.60503	3.0175e-10	7.79189e-09	12.8931
C9orf152	-3.1102	-2.02672	-6.60558	3.05883e-10	7.8812e-09	12.881
RPS6KL1	-2.01811	-2.19358	-6.60261	3.05878e-10	7.8812e-09	12.8799
GAPDH	-0.738248	8.94114	-6.60078	3.09055e-10	7.95417e-09	12.8699
EMC3	-0.472927	3.41575	-6.60017	3.10115e-10	7.97267e-09	12.8666
TMUB1	-1.32813	3.25775	-6.59865	3.12761e-10	8.03189e-09	12.8583
REEP6	-1.28732	6.372	-6.59418	3.20721e-10	8.22726e-09	12.834
NR4A3	2.71609	-5.38613	6.61277	3.2383e-10	8.28885e-09	12.8551
UBE2Q1-AS1	-1.00888	1.97276	-6.59258	3.23614e-10	8.28885e-09	12.8253
RAVER2	1.15358	0.349348	6.59103	3.26429e-10	8.33714e-09	12.8169
MOCS2	0.626152	3.36224	6.59105	3.26405e-10	8.33714e-09	12.8169
PSMC3	-0.592064	5.11355	-6.58872	3.30688e-10	8.43669e-09	12.8043
CFAP157	-1.13767	-1.82869	-6.58739	3.33177e-10	8.48931e-09	12.797
PTGFRN	-0.967996	0.175518	-6.58723	3.33476e-10	8.48931e-09	12.7962
LUZP1	-1.06863	-0.399584	-6.58687	3.34154e-10	8.49731e-09	12.7942
TOP3A	-0.589458	0.606724	-6.58615	3.35497e-10	8.52221e-09	12.7903
ANXA10	1.03051	4.85361	6.58556	3.36608e-10	8.53696e-09	12.7871
CNDP2	-0.562779	4.76811	-6.58546	3.36807e-10	8.53696e-09	12.7865
LOC107985403	-0.898864	-0.0420834	-6.58459	3.38441e-10	8.56588e-09	12.7819
RPL14	0.513777	4.73565	6.58447	3.38681e-10	8.56588e-09	12.7812
BCAR1	-1.57926	0.606389	-6.58406	3.39462e-10	8.57636e-09	12.7789
BZW1-AS1	-2.17667	1.02338	-6.58404	3.42298e-10	8.63868e-09	12.7714
BORCS5	-0.669549	-1.34345	-6.58202	3.43357e-10	8.65607e-09	12.7679
PCOLCE-AS1	-1.95575	-0.0038613	-6.58036	3.46578e-10	8.72788e-09	12.7588
NRAV	-1.03118	-0.0191716	-6.57883	3.49558e-10	8.79346e-09	12.7505
IPO9	-0.588485	1.63704	-6.57337	3.60418e-10	9.0569e-09	12.7209
RNF4	-0.612963	2.32637	-6.56804	3.71347e-10	9.31888e-09	12.6919
NAP1L4	-0.466227	3.57365	-6.5679	3.7164e-10	9.31888e-09	12.6912
LOC105369782	1.32305	3.11206	6.56619	3.75207e-10	9.39063e-09	12.6819
LOC112694756	-0.947684	3.32654	-6.56614	3.75304e-10	9.39063e-09	12.6816
SGSM3	-0.917731	2.4266	-6.56482	3.78094e-10	9.45034e-09	12.6745
MED1	-0.838506	1.13408	-6.5643	3.79207e-10	9.46803e-09	12.6716
LOC102723639	1.62831	-4.29321	6.56279	3.82415e-10	9.53794e-09	12.6635
CXCR4	1.85804	-0.134098	6.55852	3.91663e-10	9.75821e-09	12.6403
BNIP3	0.829104	5.41559	6.55287	4.04229e-10	1.00606e-08	12.6097
SUMO1P3	2.40394	-0.636003	6.55164	4.07023e-10	1.01193e-08	12.603
LOC105372503	-1.7492	-1.6547	-6.55243	4.08517e-10	1.01457e-08	12.6234
RNF39	0.950776	-2.19132	6.55072	4.09131e-10	1.01502e-08	12.598
RAB35	-0.768103	1.52869	-6.55006	4.10628e-10	1.01765e-08	12.5945
ACE2	-1.66547	0.372729	-6.5442	4.24309e-10	1.05045e-08	12.5627
RPS26P11	1.59332	1.07188	6.54301	4.27132e-10	1.05632e-08	12.5563
LOC101929479	-1.29873	-2.33927	-6.5417	4.30284e-10	1.06299e-08	12.5492
CHD1L	-0.730984	2.62168	-6.54135	4.3111e-10	1.0639e-08	12.5473
TMEM63B	-0.84519	2.84529	-6.53782	4.397e-10	1.08396e-08	12.5282
BAIAP2	-0.931368	1.71084	-6.53609	4.43971e-10	1.09334e-08	12.5188
LOC107986570	2.62056	-2.3777	6.53869	4.44671e-10	1.09391e-08	12.5184
MCM5	-1.39502	1.20948	-6.53212	4.53922e-10	1.11549e-08	12.4973
ABHD8	-1.27146	1.55217	-6.53108	4.56565e-10	1.12081e-08	12.4917
TRIM68	-0.799031	0.799479	-6.53015	4.58943e-10	1.12547e-08	12.4867
MIR3614	-1.49174	3.01055	-6.52924	4.61272e-10	1.13e-08	12.4818
C12orf56	2.10454	-6.47821	6.78721	4.6179e-10	1.13008e-08	12.6142
PTDSS2	-0.906089	0.0955623	-6.52506	4.72165e-10	1.15426e-08	12.4592
PRDM1	1.64683	-3.36794	6.52422	4.74364e-10	1.15843e-08	12.4547
NCSTN	-0.574633	3.6038	-6.52302	4.77566e-10	1.16394e-08	12.4481
COG8	-0.556741	2.50283	-6.523	4.77617e-10	1.16394e-08	12.448
MARK2	-0.861317	0.298335	-6.5218	4.8082e-10	1.16931e-08	12.4416
BACE1	-0.466666	2.65952	-6.5219	4.80554e-10	1.16931e-08	12.4421
SLC35B2	-0.631447	3.3372	-6.51962	4.86686e-10	1.18235e-08	12.4298
DEPP1	1.62507	2.9352	6.5189	4.88647e-10	1.18588e-08	12.4259
ANGPTL8	-2.0371	6.02987	-6.51795	4.91234e-10	1.18601e-08	12.4208
ODAD3	-1.37667	-0.502357	-6.51831	4.90249e-10	1.18601e-08	12.4227
MAN2B1	-0.878345	3.1987	-6.51864	4.89347e-10	1.18601e-08	12.4245
ACACB	-0.80144	3.93635	-6.51833	4.9019e-10	1.18601e-08	12.4229
RPN2	-0.64802	5.93794	-6.51811	4.90801e-10	1.18601e-08	12.4216
BTBD2	-1.29005	2.16653	-6.51676	4.94507e-10	1.19268e-08	12.4144
PPM1F	-0.916791	0.958163	-6.51629	4.95797e-10	1.19456e-08	12.4118
LINC01271	-1.08115	-0.496041	-6.51601	4.96569e-10	1.19519e-08	12.4103
MIR99AHG	0.887514	-0.220835	6.51341	5.03822e-10	1.2114e-08	12.3963
LARS2	-0.836012	1.4362	-6.51047	5.12133e-10	1.23012e-08	12.3804
EIF3G	-0.749345	4.83241	-6.5102	5.12925e-10	1.23076e-08	12.3789
SSRP1	-0.476653	3.19076	-6.50685	5.22574e-10	1.25262e-08	12.3609
SMAD1-AS1	-1.82523	0.944445	-6.50636	5.28152e-10	1.2647e-08	12.3511
KREMEN1	-1.04236	-0.843217	-6.50257	5.35181e-10	1.28022e-08	12.3378
FAM221A	0.908348	0.367786	6.50204	5.36758e-10	1.28268e-08	12.3349
ZFYVE1	-0.657922	1.70804	-6.50124	5.39157e-10	1.2871e-08	12.3306
SCUBE1	-3.34866	-1.52448	-6.49992	5.43127e-10	1.29526e-08	12.3235
TXNDC11	-0.515034	3.77375	-6.49939	5.44733e-10	1.29776e-08	12.3206
FBXO6	-0.806652	2.13333	-6.49849	5.47464e-10	1.30294e-08	12.3158
ATP5MK	1.05922	5.62774	6.49736	5.50911e-10	1.30981e-08	12.3097
SARM1	-0.72207	1.48226	-6.49701	5.5198e-10	1.31102e-08	12.3078
LHX4	-1.69813	-3.59947	-6.49358	5.62622e-10	1.33494e-08	12.2893
SMPD1	-0.744401	3.86226	-6.49182	5.68134e-10	1.34666e-08	12.2799
MGAT1	-0.714852	2.95966	-6.49137	5.69573e-10	1.3487e-08	12.2774
TMEM259	-1.15059	3.88858	-6.4908	5.71365e-10	1.35157e-08	12.2744
BECN1	-0.779389	3.21973	-6.48217	5.99431e-10	1.41653e-08	12.2279
NF2	-0.571241	0.648393	-6.47524	6.22933e-10	1.47059e-08	12.1907
VTN	-0.668349	11.3963	-6.47452	6.25444e-10	1.47503e-08	12.1868
DDX19A	-0.467412	2.23664	-6.47368	6.2838e-10	1.48046e-08	12.1823
MAD1L1	-1.2054	1.08055	-6.46923	6.4408e-10	1.51592e-08	12.1583
CLCC1	-0.657603	1.74813	-6.46716	6.51492e-10	1.53182e-08	12.1473
AKR1B10	-5.19632	1.67095	-6.46674	6.58084e-10	1.54577e-08	12.1381
AATF	-0.516429	2.71381	-6.45975	6.78838e-10	1.59292e-08	12.1074
CMAHP	1.46755	0.302702	6.45795	6.85617e-10	1.60561e-08	12.0978
ANKRD52	-0.890017	0.61845	-6.458	6.85456e-10	1.60561e-08	12.098
LOC105370035	-1.27889	7.80359	-6.45761	6.86914e-10	1.60648e-08	12.096
GJB1	-0.646699	6.66513	-6.45749	6.87362e-10	1.60648e-08	12.0954
MIR3661	-1.5992	3.65999	-6.45626	6.92093e-10	1.61592e-08	12.0887
DPF2	-0.589896	1.28344	-6.45553	6.94866e-10	1.62078e-08	12.0848
CTU2	-1.13448	0.796605	-6.45146	7.1073e-10	1.6545e-08	12.063
SPAG17	-0.907267	-3.23461	-6.4511	7.12154e-10	1.6545e-08	12.061
TNFRSF10D	-0.890462	1.81143	-6.45126	7.115e-10	1.6545e-08	12.0619
UBR4	-0.751546	2.5545	-6.45125	7.11542e-10	1.6545e-08	12.0619
NR4A1	2.08408	-3.36926	6.45053	7.14409e-10	1.6581e-08	12.058
CCDC9B	-1.52864	-0.159664	-6.44971	7.17657e-10	1.66398e-08	12.0536
MIR6852	-1.87104	2.93648	-6.44958	7.23661e-10	1.67624e-08	12.0461
MLH1	-0.606683	2.41166	-6.44537	7.35089e-10	1.70103e-08	12.0303
ANKS4B	-0.613102	2.31085	-6.44402	7.40601e-10	1.71209e-08	12.0231
SPRY1	0.907944	0.219855	6.43958	7.5901e-10	1.75292e-08	11.9993
TRAFD1	-0.568669	1.98752	-6.43816	7.64986e-10	1.76498e-08	11.9917
ATG2A	-1.23607	0.962586	-6.43363	7.84395e-10	1.80797e-08	11.9675
AP1B1	-0.901606	3.07639	-6.43099	7.95939e-10	1.83277e-08	11.9533
VPS13D	-0.743581	1.30543	-6.43005	8.0009e-10	1.84052e-08	11.9483
CCDC73	1.12888	0.842693	6.42847	8.07077e-10	1.85477e-08	11.9399
LOC107987300	-1.47374	-2.58243	-6.42621	8.17209e-10	1.87621e-08	11.9278
WFS1	-1.02944	0.80603	-6.4245	8.2497e-10	1.89217e-08	11.9186
RPL39	1.02299	8.74112	6.42372	8.28529e-10	1.89847e-08	11.9145
PGAP4	-1.75313	-0.737057	-6.422	8.36444e-10	1.91474e-08	11.9052
ADPRM	0.768637	1.36867	6.42026	8.44528e-10	1.93135e-08	11.8959
KHK	-0.810785	5.99543	-6.41964	8.47419e-10	1.93607e-08	11.8926
NSMF	-1.24846	1.80609	-6.41932	8.48905e-10	1.93757e-08	11.8909
EFCAB10	1.13007	-0.511932	6.41864	8.52109e-10	1.94299e-08	11.8873
TRPV4	-1.43075	0.509228	-6.41681	8.60733e-10	1.96075e-08	11.8775
PDZD9	-1.79626	1.84875	-6.41565	8.66263e-10	1.96951e-08	11.8713
POLR3E	-0.530209	1.27615	-6.4157	8.66018e-10	1.96951e-08	11.8716
NNAT	-1.62457	-1.72479	-6.41759	8.70085e-10	1.97628e-08	11.8926
LOC100128494	-1.70008	0.507595	-6.40674	9.09893e-10	2.06469e-08	11.8237
LOC105374913	1.85736	-1.02814	6.40484	9.19478e-10	2.0824e-08	11.8136
NAT1	0.873645	1.11724	6.40493	9.19042e-10	2.0824e-08	11.8141
CYB5D1	-0.66956	2.08637	-6.40337	9.26943e-10	2.09728e-08	11.8058
NAPA-AS1	-0.940971	2.15622	-6.40245	9.31683e-10	2.10596e-08	11.8008
RPL34	0.898347	6.85725	6.40171	9.35477e-10	2.1125e-08	11.7969
IMMP1L	0.88689	1.13523	6.39874	9.50932e-10	2.14533e-08	11.781
MID1IP1-AS1	-1.96265	-1.1261	-6.40395	9.52394e-10	2.14656e-08	11.8739
SCX	-1.71324	-2.26063	-6.39733	9.58341e-10	2.15788e-08	11.7735
MOGAT2	-0.900851	5.13107	-6.39692	9.60481e-10	2.16062e-08	11.7714
MAP2K1	0.935502	3.25098	6.39668	9.61775e-10	2.16145e-08	11.77
ELMOD3	-0.603481	1.73852	-6.39432	9.7436e-10	2.18763e-08	11.7575
CSNK2A3	-1.49645	0.391419	-6.39386	9.84123e-10	2.20744e-08	11.7484
RAB11FIP3	-0.865277	1.52222	-6.39133	9.90503e-10	2.21962e-08	11.7416
TTLL11	-0.757053	-2.55273	-6.38892	1.00371e-09	2.24707e-08	11.7287
MR1	-0.890308	0.752791	-6.38783	1.00976e-09	2.25844e-08	11.7229
PGAM1	-0.808048	5.10693	-6.38753	1.01144e-09	2.26004e-08	11.7213
SNX11	-0.68436	1.59734	-6.38616	1.01909e-09	2.27496e-08	11.714
FAM85A	-1.45111	-1.94319	-6.38597	1.02014e-09	2.27514e-08	11.713
CUEDC1	-1.09966	0.0884624	-6.38521	1.02443e-09	2.28252e-08	11.7089
MIR1306	-1.61211	1.36867	-6.38616	1.02666e-09	2.28463e-08	11.732
MTHFD2L	1.35777	-1.04163	6.3847	1.02733e-09	2.28463e-08	11.7062
LOC101927393	-0.892935	0.708764	-6.38334	1.03503e-09	2.29957e-08	11.699
RSL24D1	0.910875	3.68341	6.38075	1.0499e-09	2.32599e-08	11.6852
IRF2BP2	0.882598	3.03017	6.38098	1.04856e-09	2.32599e-08	11.6864
EML2	-0.777992	0.502077	-6.38077	1.04978e-09	2.32599e-08	11.6853
PVR	-0.793114	2.16935	-6.37988	1.05491e-09	2.33488e-08	11.6806
CANT1	-0.688049	1.72373	-6.37877	1.06137e-09	2.34695e-08	11.6747
MRPS7	-0.584819	4.56965	-6.37822	1.06458e-09	2.35182e-08	11.6717
USP4	-0.473744	2.10231	-6.37667	1.07369e-09	2.36971e-08	11.6635
C7orf50	-1.12146	0.411914	-6.37622	1.07633e-09	2.37331e-08	11.6611
PINX1	-0.828489	1.02028	-6.37472	1.08524e-09	2.3907e-08	11.6531
ITGB5	-0.754189	3.34278	-6.37222	1.10029e-09	2.42157e-08	11.6398
LOC101929609	-1.8127	-1.78781	-6.37217	1.1169e-09	2.45581e-08	11.6758
BCAR3	-0.789711	1.05414	-6.36806	1.12569e-09	2.47282e-08	11.6177
TNPO3	-0.511005	2.53712	-6.36643	1.13579e-09	2.49267e-08	11.609
AMER1	-0.87943	0.00856311	-6.36423	1.14962e-09	2.52066e-08	11.5973
GABPB1-IT1	0.787866	-0.251759	6.36356	1.15388e-09	2.52761e-08	11.5938
UCK1	-0.675411	3.21908	-6.36278	1.1588e-09	2.53602e-08	11.5896
HYAL3	-1.28811	0.990604	-6.36179	1.16509e-09	2.54741e-08	11.5844
PSMG3-AS1	-0.912435	-0.732621	-6.35792	1.19011e-09	2.59968e-08	11.5638
DGCR5	-1.19475	1.37815	-6.3569	1.19679e-09	2.6094e-08	11.5584
NUDCD3	-0.474467	1.89296	-6.35692	1.19664e-09	2.6094e-08	11.5585
PLXNA1	-1.14896	-0.816429	-6.35626	1.20101e-09	2.61618e-08	11.555
SMIM27	0.897218	-0.846577	6.35382	1.21715e-09	2.64886e-08	11.5421
SLC16A3	-1.54589	-0.985333	-6.35234	1.22712e-09	2.66808e-08	11.5342
PCYT1A	-0.457199	2.23701	-6.35153	1.23257e-09	2.67743e-08	11.5299
UNC93B1	-1.05938	1.38694	-6.34555	1.27363e-09	2.76405e-08	11.4982
LINC-PINT	1.09012	-1.96045	6.34449	1.28104e-09	2.77758e-08	11.4926
KCTD11	-0.721613	-0.437966	-6.34309	1.2909e-09	2.79635e-08	11.4851
CH17-125A10.2	3.15412	-5.62956	6.46831	1.30019e-09	2.81386e-08	11.5518
KLHDC1	1.51547	-2.23589	6.34101	1.30569e-09	2.82317e-08	11.4741
RBM23	-0.520087	1.13815	-6.34078	1.30733e-09	2.82409e-08	11.4729
LOC105376322	-1.82939	-3.12915	-6.35013	1.31849e-09	2.84558e-08	11.5188
LINC01348	-1.11081	3.82194	-6.33546	1.34598e-09	2.90223e-08	11.4447
ZNF664-RFLNA	-2.15424	-2.22107	-6.33505	1.34902e-09	2.9037e-08	11.4425
DENND11	-0.89629	2.15547	-6.33486	1.35038e-09	2.9037e-08	11.4415
UBOX5	-0.760437	-0.390515	-6.3349	1.35007e-09	2.9037e-08	11.4418
ATP1A1-AS1	-0.673829	3.04468	-6.33313	1.36321e-09	2.92859e-08	11.4324
FOCAD	-0.795597	0.178347	-6.3284	1.39898e-09	3.00266e-08	11.4073
PTGR1	-0.79253	7.22833	-6.32743	1.40641e-09	3.01585e-08	11.4022
APEH	-0.612994	3.9426	-6.32406	1.43253e-09	3.06906e-08	11.3844
SMIM19	0.696381	3.15806	6.32327	1.4388e-09	3.07966e-08	11.3802
MXI1	0.783375	2.83472	6.3226	1.44404e-09	3.08806e-08	11.3766
TMPRSS6	-0.920053	5.70308	-6.32094	1.45719e-09	3.11048e-08	11.3679
HPS6	-0.760511	1.24609	-6.32095	1.45712e-09	3.11048e-08	11.3679
WDCP	-0.643452	0.366911	-6.31917	1.4714e-09	3.13796e-08	11.3585
CCT7	-0.583011	5.04273	-6.31865	1.47552e-09	3.14387e-08	11.3558
GPLD1	-0.93679	3.44737	-6.31828	1.47854e-09	3.14547e-08	11.3538
SLC7A6OS	-0.589402	0.172631	-6.31821	1.47907e-09	3.14547e-08	11.3534
EYA3	-0.488759	0.671895	-6.31806	1.4803e-09	3.14547e-08	11.3526
MOCOS	-0.743264	2.54201	-6.3177	1.48322e-09	3.14881e-08	11.3507
ACOX3	-0.587389	1.50694	-6.31397	1.5138e-09	3.21082e-08	11.331
CDC42EP1	-1.55008	2.94211	-6.3127	1.52432e-09	3.2302e-08	11.3243
ADAMTSL2	-1.90657	1.30926	-6.30724	1.57039e-09	3.32483e-08	11.2955
LOC105371792	-1.09172	-0.677222	-6.30489	1.59071e-09	3.3648e-08	11.283
WDR18	-1.23391	2.25175	-6.30186	1.6172e-09	3.41774e-08	11.267
SLC22A3	0.729551	4.07444	6.30153	1.62009e-09	3.41885e-08	11.2653
AKR7A2	-0.632432	3.89055	-6.30147	1.62065e-09	3.41885e-08	11.265
EFTUD2	-0.564733	2.5153	-6.30077	1.6268e-09	3.42874e-08	11.2613
FGF2	0.972572	-0.0246175	6.29885	1.64397e-09	3.46181e-08	11.2512
ISY1-RAB43	-0.782119	1.67289	-6.29794	1.65209e-09	3.47578e-08	11.2464
DIPK2A	1.74282	0.12086	6.29421	1.68611e-09	3.54416e-08	11.2267
TRNG	2.76755	8.54305	6.29291	1.69802e-09	3.566e-08	11.2199
AP2B1	-0.559467	2.93058	-6.29238	1.70298e-09	3.5732e-08	11.217
TRAF3	-0.674988	-0.0811242	-6.29195	1.70697e-09	3.57836e-08	11.2148
WDFY3-AS2	1.62875	-2.5812	6.29288	1.72241e-09	3.60428e-08	11.2071
CALM3	-0.733307	5.05341	-6.29038	1.72162e-09	3.60428e-08	11.2065
DVL1	-1.19186	2.3312	-6.28949	1.73e-09	3.61692e-08	11.2018
MIR7109	-1.45211	1.73897	-6.29155	1.73495e-09	3.62403e-08	11.2255
CNPPD1	-0.673329	3.61873	-6.28755	1.74833e-09	3.64871e-08	11.1916
PDK4	1.46307	5.60575	6.28492	1.77355e-09	3.69806e-08	11.1777
TBC1D2B	-0.819236	2.82609	-6.28374	1.78506e-09	3.71874e-08	11.1715
POLA2	-0.778529	-0.335491	-6.28224	1.79967e-09	3.74584e-08	11.1636
PDCD5	0.717294	3.15638	6.28054	1.81634e-09	3.77718e-08	11.1547
PPP1R1C	1.06884	0.111913	6.27981	1.82356e-09	3.78883e-08	11.1508
MLX	-0.529349	3.79205	-6.27956	1.82613e-09	3.7908e-08	11.1495
MIR3605	-1.29607	2.90548	-6.27773	1.84439e-09	3.82532e-08	11.1398
PPL	-1.0412	1.63485	-6.27264	1.89615e-09	3.92918e-08	11.1131
ZBTB39	-0.751098	0.332891	-6.2723	1.89968e-09	3.93302e-08	11.1113
PHRF1	-1.28394	1.37827	-6.27148	1.90809e-09	3.94693e-08	11.107
GGH	1.10442	4.5913	6.27051	1.91823e-09	3.96439e-08	11.1019
RBIS	1.06073	3.09581	6.26961	1.92764e-09	3.98033e-08	11.0971
ST3GAL3	-0.585898	0.0682999	-6.26931	1.9308e-09	3.98335e-08	11.0956
SNX19	-0.646767	1.32013	-6.26904	1.93367e-09	3.98574e-08	11.0941
CHMP1A	-0.740612	2.58326	-6.26756	1.9492e-09	4.01421e-08	11.0864
LOC112268415	1.61437	0.522548	6.26654	1.96008e-09	4.03307e-08	11.081
LOC105378721	-0.522544	3.02048	-6.26379	1.98954e-09	4.09011e-08	11.0666
PNRC1	1.07798	3.06522	6.26235	2.00516e-09	4.11859e-08	11.059
HCRTR1	-0.88114	-0.991654	-6.25887	2.04345e-09	4.19356e-08	11.0407
CYB5R3	-0.860362	4.60092	-6.25804	2.05267e-09	4.20878e-08	11.0363
LRRC70	1.8876	-1.89394	6.25896	2.05661e-09	4.21316e-08	11.035
NDUFB2-AS1	-0.978541	1.79801	-6.25272	2.11287e-09	4.32464e-08	11.0084
CMC2	0.828195	0.796185	6.25227	2.11804e-09	4.33142e-08	11.006
MAPK8IP1	-1.11533	0.661331	-6.25154	2.12642e-09	4.34478e-08	11.0022
MON1A	-0.819415	1.31594	-6.24996	2.14475e-09	4.3784e-08	10.9939
PIPOX	-0.44379	7.42775	-6.24796	2.16809e-09	4.42219e-08	10.9834
TMCO4	-0.667885	0.20599	-6.24319	2.22496e-09	4.53422e-08	10.9584
TAF5	1.02636	0.421217	6.24203	2.23897e-09	4.54231e-08	10.9523
CGNL1	-0.758668	3.45125	-6.24212	2.23781e-09	4.54231e-08	10.9528
CAMTA1	0.730264	-0.687788	6.2422	2.23687e-09	4.54231e-08	10.9532
HNRNPD	0.713394	3.75805	6.24196	2.23983e-09	4.54231e-08	10.9519
CHRAC1	0.625663	1.52319	6.24225	2.23625e-09	4.54231e-08	10.9535
SLC35C2	-0.525674	1.01263	-6.2419	2.24057e-09	4.54231e-08	10.9516
RNF19B	-0.829813	0.324502	-6.23905	2.27538e-09	4.60889e-08	10.9367
MIR34AHG	-1.92163	-0.594895	-6.23855	2.28158e-09	4.61743e-08	10.9341
SNX1	-0.470267	2.98414	-6.23832	2.28447e-09	4.61929e-08	10.9328
ITGB3	-1.73223	-0.330124	-6.23743	2.29549e-09	4.63471e-08	10.9282
NCBP2-AS1	-1.13499	-0.0898811	-6.23864	2.29606e-09	4.63471e-08	10.9285
LOC105369373	-1.831	-1.52392	-6.23879	2.34238e-09	4.72303e-08	10.9108
LOC107985921	-1.16996	-0.958283	-6.23358	2.34385e-09	4.72303e-08	10.908
BRD2	-0.566707	3.86115	-6.23295	2.3518e-09	4.73497e-08	10.9048
CTDP1	-0.966043	-0.347537	-6.23272	2.35484e-09	4.73702e-08	10.9035
MGRN1	-1.34104	1.07076	-6.23218	2.36164e-09	4.74425e-08	10.9007
GNAI2	-0.70566	4.97456	-6.23212	2.36249e-09	4.74425e-08	10.9004
GEMIN7-AS1	-0.782289	0.818852	-6.23055	2.38257e-09	4.77665e-08	10.8922
GART	-0.723168	2.38434	-6.23054	2.38271e-09	4.77665e-08	10.8921
CIAO2A	0.843146	3.94449	6.2279	2.41708e-09	4.8414e-08	10.8783
LOC107986985	-0.911824	-0.100244	-6.22599	2.44214e-09	4.88517e-08	10.8683
EFL1	-0.735707	1.09801	-6.22592	2.44311e-09	4.88517e-08	10.8679
ERICH5	-1.63949	1.86534	-6.22393	2.46952e-09	4.93349e-08	10.8575
FTCD-AS1	-1.3615	5.18727	-6.22378	2.47149e-09	4.93349e-08	10.8567
LAMA5-AS1	-2.13218	0.404956	-6.22033	2.51814e-09	5.02234e-08	10.8387
DNAJA3	-0.554912	4.09685	-6.21926	2.53265e-09	5.04696e-08	10.8331
ERLNC1	-1.24875	2.71578	-6.21717	2.56148e-09	5.10008e-08	10.8222
ACTG1P25	-1.35112	-1.77852	-6.21511	2.59018e-09	5.15284e-08	10.8114
IMPDH2	-0.560595	4.13508	-6.21485	2.59378e-09	5.15561e-08	10.81
EPRS1	-0.760012	3.02631	-6.21407	2.6048e-09	5.16862e-08	10.8059
HERC2	-0.689819	0.771897	-6.21392	2.60696e-09	5.16862e-08	10.8051
CFAP68	0.649563	1.78665	6.2141	2.60438e-09	5.16862e-08	10.8061
GLYR1	-0.550893	2.78252	-6.21235	2.6291e-09	5.20812e-08	10.797
KLF4	1.43162	-1.02882	6.20886	2.6791e-09	5.30268e-08	10.7787
KCNK1	1.46034	-0.636996	6.20762	2.69718e-09	5.33395e-08	10.7722
ATP9A	-0.988608	1.50412	-6.20299	2.76541e-09	5.46426e-08	10.7481
SEC24C	-0.716597	3.54033	-6.20188	2.7821e-09	5.49259e-08	10.7423
TRND	2.4418	8.30617	6.19981	2.81336e-09	5.54494e-08	10.7315
FBXO2	-1.35353	3.66406	-6.19982	2.81318e-09	5.54494e-08	10.7315
PRMT1	-0.623256	3.34105	-6.19374	2.907e-09	5.72469e-08	10.6998
SPECC1L	-0.607216	1.63858	-6.19344	2.91169e-09	5.7291e-08	10.6982
SLC22A7	-0.831008	6.64452	-6.19315	2.91623e-09	5.7332e-08	10.6967
KCNE1	-2.7322	-3.67309	-6.19299	2.91878e-09	5.73341e-08	10.6959
POMT2	-0.827938	0.474439	-6.19194	2.93527e-09	5.76096e-08	10.6904
ZNF205	-1.42938	-0.133743	-6.191	2.95017e-09	5.78535e-08	10.6855
DAO	-0.787738	5.86178	-6.18692	3.01587e-09	5.90923e-08	10.6642
SLX9	-1.04862	1.16504	-6.18509	3.04569e-09	5.96268e-08	10.6547
PCSK6	-0.722798	5.02719	-6.18255	3.08762e-09	6.03971e-08	10.6415
CSNK1G2	-1.097	1.11588	-6.18056	3.121e-09	6.09991e-08	10.6311
PSMD7	-0.539142	4.71807	-6.17801	3.16411e-09	6.17899e-08	10.6178
PIGQ	-1.27939	1.92254	-6.17476	3.21998e-09	6.28286e-08	10.6009
GTF3C2-AS1	-1.00265	0.353141	-6.17286	3.25309e-09	6.34216e-08	10.591
TRIB1	0.907168	3.02837	6.17228	3.26329e-09	6.35676e-08	10.588
SVIL-AS1	-0.603087	0.50736	-6.17195	3.26903e-09	6.36264e-08	10.5863
LINC01123	-1.50819	-1.77987	-6.17149	3.27714e-09	6.37313e-08	10.5839
ARSA	-1.18199	2.15489	-6.17047	3.29525e-09	6.40301e-08	10.5786
RTL9	-2.13307	-3.34436	-6.17043	3.31758e-09	6.44107e-08	10.5726
LOC105370174	1.407	-0.771895	6.16884	3.32415e-09	6.44846e-08	10.5701
OPA1-AS1	-2.2524	0.33621	-6.16903	3.36475e-09	6.52181e-08	10.5595
FAT1	-1.80391	1.10354	-6.16484	3.3964e-09	6.5777e-08	10.5494
STIMATE-MUSTN1	-0.536549	2.02822	-6.16225	3.44419e-09	6.66474e-08	10.5358
XPNPEP1	-0.533878	2.42552	-6.16056	3.47553e-09	6.71983e-08	10.5271
RABEP2	-1.44792	-0.105323	-6.15976	3.49056e-09	6.74332e-08	10.5229
TAF6L	-0.718166	2.17085	-6.15443	3.59194e-09	6.93345e-08	10.4952
LOC107986997	-1.04388	-3.41069	-6.1531	3.6176e-09	6.97723e-08	10.4884
AIFM2	-0.78894	1.81581	-6.15285	3.62251e-09	6.98095e-08	10.487
ATP5F1A	-0.625072	5.66447	-6.15114	3.65595e-09	7.03959e-08	10.4782
ANAPC2	-1.032	2.20756	-6.15043	3.6698e-09	7.06045e-08	10.4745
RPUSD1	-1.25538	0.233918	-6.14961	3.68604e-09	7.08587e-08	10.4702
ND3	1.16044	12.6881	6.14887	3.70075e-09	7.1083e-08	10.4664
KIAA0319L	-0.646517	2.1277	-6.1472	3.73404e-09	7.16635e-08	10.4577
IQCE	-0.894583	-0.818879	-6.14685	3.74107e-09	7.17396e-08	10.4559
MIR4444-1	-1.42591	3.12128	-6.14403	3.79813e-09	7.27742e-08	10.4413
ARHGAP19-SLIT1	-2.21292	-2.03804	-6.14435	3.86645e-09	7.39621e-08	10.4256
NUDT4P2	1.07679	0.691611	6.14075	3.86545e-09	7.39621e-08	10.4243
RPL21P28	1.01338	4.62281	6.13845	3.91355e-09	7.48018e-08	10.4123
ST14	-1.54583	0.778114	-6.13772	3.92881e-09	7.50323e-08	10.4086
RABIF	-0.596804	0.847982	-6.1358	3.96955e-09	7.57484e-08	10.3986
ZFYVE9	-0.698129	0.876127	-6.13333	4.02241e-09	7.66946e-08	10.3858
CDO1	0.698343	6.63181	6.13252	4.03985e-09	7.69645e-08	10.3816
DELE1	-0.378979	2.67497	-6.13127	4.06708e-09	7.742e-08	10.3752
WDR25	-0.679311	0.300057	-6.12939	4.10825e-09	7.81403e-08	10.3654
SVIP	1.19627	0.342104	6.12902	4.11632e-09	7.82302e-08	10.3635
SS18L2	0.894222	1.4647	6.12764	4.14695e-09	7.87483e-08	10.3564
PIGS	-0.596009	1.56389	-6.12724	4.15586e-09	7.88534e-08	10.3543
RABL6	-1.14587	0.889935	-6.12661	4.16982e-09	7.90542e-08	10.351
MADD	-0.600687	1.46804	-6.12412	4.22574e-09	8.00495e-08	10.3382
FLVCR2-AS1	-1.93033	-1.54567	-6.12371	4.23518e-09	8.01634e-08	10.336
ASPA	1.09928	0.254573	6.12199	4.27434e-09	8.08393e-08	10.3271
SPDYA	1.44734	-1.10582	6.11907	4.34147e-09	8.20426e-08	10.312
NDST2	-0.648151	0.829851	-6.11861	4.3522e-09	8.2179e-08	10.3097
BCKDHA	-0.820357	4.71265	-6.1167	4.39696e-09	8.29572e-08	10.2998
MIR27B	-1.7459	1.33943	-6.11615	4.438e-09	8.3664e-08	10.318
PYCR3	-0.984975	0.523191	-6.11202	4.50837e-09	8.49222e-08	10.2756
PIP4K2B	-0.430757	2.30431	-6.11125	4.52706e-09	8.52056e-08	10.2716
ZSCAN20	-0.893481	-3.38354	-6.1103	4.55007e-09	8.55699e-08	10.2667
SLC29A3	-0.831121	0.823471	-6.10908	4.57987e-09	8.60611e-08	10.2604
OGFR	-1.268	3.26956	-6.10551	4.66809e-09	8.76484e-08	10.2419
AMDHD2	-1.17339	1.0876	-6.10137	4.77248e-09	8.94649e-08	10.2206
THOC7	0.614688	3.58292	6.10138	4.77215e-09	8.94649e-08	10.2206
TMEM127	-0.595014	2.58388	-6.09879	4.83854e-09	9.06306e-08	10.2073
CLN8-AS1	0.764153	2.50764	6.09815	4.85509e-09	9.08678e-08	10.204
UBQLN4	-0.637299	2.30766	-6.09605	4.90988e-09	9.18199e-08	10.1931
PNPLA3	-1.34828	3.00128	-6.09491	4.93992e-09	9.23078e-08	10.1873
RPL35A	0.786769	6.4595	6.09418	4.95909e-09	9.25922e-08	10.1835
MIR1244-1	1.5204	7.05302	6.09313	4.98698e-09	9.30385e-08	10.1781
FAM174A	0.920632	1.71409	6.09185	5.02109e-09	9.36003e-08	10.1715
ARHGEF34P	-1.26701	-0.622528	-6.08929	5.09019e-09	9.47397e-08	10.1583
FAN1	-0.503657	1.82089	-6.08929	5.09031e-09	9.47397e-08	10.1583
LINC00857	-1.27664	-0.728146	-6.08778	5.13146e-09	9.53539e-08	10.1505
IL1R2	-0.925805	-0.760726	-6.08785	5.12948e-09	9.53539e-08	10.1509
PCF11-AS1	2.10762	-2.19137	6.0847	5.2163e-09	9.68534e-08	10.1347
ITPKC	-0.797691	1.20238	-6.08433	5.22649e-09	9.69656e-08	10.1328
POFUT1	-0.645497	3.21317	-6.08377	5.24235e-09	9.71829e-08	10.1298
BCAR3-AS1	-1.03334	0.880374	-6.08335	5.25394e-09	9.73206e-08	10.1277
EMILIN1	-1.62332	0.865168	-6.08258	5.27552e-09	9.75579e-08	10.1237
LSS	-1.5735	4.8102	-6.08256	5.27617e-09	9.75579e-08	10.1236
ING1	0.713485	0.426357	6.08245	5.27926e-09	9.75579e-08	10.1231
HIP1	-0.646684	1.13374	-6.08229	5.28361e-09	9.75613e-08	10.1223
TRNW	2.45537	7.47168	6.08071	5.32828e-09	9.83084e-08	10.1141
ADAL	-0.528434	0.46257	-6.08034	5.33882e-09	9.84254e-08	10.1122
AAGAB	-0.663328	1.97238	-6.07875	5.38444e-09	9.91881e-08	10.104
RBM15B	-0.597021	1.29992	-6.0778	5.41155e-09	9.96092e-08	10.0991
PSMC1	-0.545274	2.40307	-6.07601	5.46364e-09	1.00489e-07	10.0899
UTP20	-0.731555	-0.245732	-6.07469	5.50194e-09	1.01114e-07	10.0831
BCL2L2	-0.473238	2.22435	-6.07431	5.51313e-09	1.0124e-07	10.0812
TCTA	-0.563625	3.89943	-6.07242	5.5689e-09	1.02184e-07	10.0715
ABCA3	-1.32001	-2.01402	-6.07111	5.60778e-09	1.02738e-07	10.0647
OAZ3	-0.671447	0.319924	-6.07111	5.60787e-09	1.02738e-07	10.0647
LOC105371716	-1.4635	-4.63666	-6.07198	5.65193e-09	1.03464e-07	10.0582
LOC105377700	-1.59968	-0.616397	-6.06906	5.66951e-09	1.03705e-07	10.0542
BRF1	-1.01334	0.0913755	-6.06778	5.70812e-09	1.04329e-07	10.0476
LOC105370687	-2.21357	-0.167442	-6.06445	5.81014e-09	1.05916e-07	10.0305
CPLANE2	-1.16924	-0.73296	-6.06581	5.80417e-09	1.05916e-07	10.032
EIF3A	-0.784108	3.66841	-6.06461	5.80518e-09	1.05916e-07	10.0313
APH1A	-0.648126	4.7883	-6.0643	5.81476e-09	1.05916e-07	10.0297
NDUFA9	-0.544479	2.46326	-6.06421	5.81756e-09	1.05916e-07	10.0293
YAE1	0.805012	-0.0887294	6.06327	5.84678e-09	1.06365e-07	10.0244
KIAA0930	-0.766327	1.6707	-6.06187	5.8904e-09	1.07075e-07	10.0172
NOC2L	-0.801431	2.81228	-6.06114	5.9135e-09	1.07412e-07	10.0135
PROSER2-AS1	-1.29365	-2.61226	-6.05815	6.00826e-09	1.09048e-07	9.99809
MEAK7	-0.890652	-1.06316	-6.0577	6.0225e-09	1.09222e-07	9.99581
KLHL18	-0.756316	-0.0409809	-6.05436	6.13034e-09	1.11092e-07	9.97866
TBC1D13	-0.647373	2.33631	-6.05197	6.20877e-09	1.12426e-07	9.96638
MRPL4	-0.960908	2.87533	-6.05136	6.22898e-09	1.12705e-07	9.96324
LOC107984839	1.76242	-1.36414	6.0511	6.23748e-09	1.12771e-07	9.96193
SLC35A2	-0.566069	2.05246	-6.04993	6.27631e-09	1.13386e-07	9.95593
SEPTIN6	-0.812553	1.93614	-6.04848	6.32498e-09	1.14096e-07	9.94847
NEIL2	-0.735211	1.50026	-6.04846	6.3254e-09	1.14096e-07	9.9484
STARD7-AS1	-0.764431	-0.704328	-6.04816	6.33545e-09	1.14189e-07	9.94687
NADK	-0.710918	3.42578	-6.04687	6.3793e-09	1.14891e-07	9.94021
CCN1	1.94578	0.576672	6.04532	6.43192e-09	1.1575e-07	9.93227
ADD1	-0.6189	3.2652	-6.04388	6.48133e-09	1.16549e-07	9.92488
TMEM243	1.09912	-0.321659	6.04078	6.58882e-09	1.18391e-07	9.90899
VMP1	0.651621	3.4976	6.03327	6.85627e-09	1.23102e-07	9.87056
LOC105379173	1.05434	-0.949533	6.03258	6.88132e-09	1.23457e-07	9.86704
GPI	-0.79256	3.44149	-6.03078	6.94746e-09	1.24548e-07	9.8578
PPM1G	-0.553063	3.54349	-6.02858	7.0289e-09	1.25912e-07	9.84654
ZFAS1	0.823432	3.54965	6.026	7.1255e-09	1.27545e-07	9.83336
LOC105378286	-1.92647	-1.04441	-6.02052	7.37951e-09	1.31991e-07	9.80004
LOC112268121	2.3353	-4.5114	6.02046	7.47272e-09	1.33556e-07	9.78896
TRNP	0.953247	10.1074	6.0138	7.60097e-09	1.35744e-07	9.77098
RPS25	0.61673	8.51319	6.01363	7.60791e-09	1.35764e-07	9.77009
TRIM32	-0.817534	0.138038	-6.01327	7.62212e-09	1.35914e-07	9.76829
SLC22A18AS	-1.24773	-0.796199	-6.01033	7.74183e-09	1.37944e-07	9.75324
C16orf96	-1.50238	-3.65698	-6.00715	7.87314e-09	1.40177e-07	9.737
QPRT	-0.721782	5.90607	-6.007	7.87933e-09	1.4018e-07	9.73624
LOC100288162	-2.08231	-2.20163	-6.00754	7.95154e-09	1.41357e-07	9.7841
RFX5	-0.877013	1.81994	-6.00498	7.96361e-09	1.41464e-07	9.72597
PEX11G	-0.97571	1.55889	-6.00059	8.15052e-09	1.44675e-07	9.70357
NUCB1	-0.892332	5.66903	-6.00025	8.16531e-09	1.44827e-07	9.70181
CCT3	-0.535337	5.15519	-5.99781	8.27095e-09	1.4659e-07	9.6894
NUP188	-0.623066	0.877543	-5.99739	8.2896e-09	1.46809e-07	9.68723
MIA2-AS1	-1.48749	-1.52646	-5.99746	8.33586e-09	1.47517e-07	9.68236
TMCO3	-0.898323	-0.405123	-5.99614	8.34453e-09	1.47559e-07	9.68085
TCN2	-1.09518	2.30074	-5.99558	8.36902e-09	1.4788e-07	9.67802
CAMSAP1	-0.565613	-0.325608	-5.99538	8.37793e-09	1.47926e-07	9.67699
AMFR	-0.555069	4.6921	-5.99249	8.5069e-09	1.5009e-07	9.66224
LOC112267985	1.46971	-1.63379	5.99054	8.59482e-09	1.51527e-07	9.65231
LINC01632	3.04649	-5.51266	6.10758	8.6017e-09	1.51534e-07	9.7291
LOC105377644	-0.846068	-0.715663	-5.98913	8.65872e-09	1.52423e-07	9.64516
ZNF503-AS2	-0.927257	-1.84747	-5.9879	8.71527e-09	1.53304e-07	9.63888
DARS1-AS1	-0.989947	0.106137	-5.98762	8.72809e-09	1.53414e-07	9.63746
GRK2	-0.958682	2.42202	-5.98711	8.75182e-09	1.536e-07	9.63484
ZNF641	-0.500654	0.0423376	-5.98722	8.74639e-09	1.536e-07	9.63544
MIR1244-3	2.41314	1.88657	5.9887	8.78195e-09	1.54013e-07	9.63254
LSM6	0.613408	0.229335	5.9861	8.79836e-09	1.54185e-07	9.62972
TIGD5	-0.995461	-0.948743	-5.98363	8.91371e-09	1.5609e-07	9.61714
RABGGTA	-0.66266	1.94724	-5.98345	8.92214e-09	1.56121e-07	9.61623
H2AC6	-1.14605	4.14528	-5.98221	8.98074e-09	1.56911e-07	9.60991
MARCHF8	-0.509285	2.26372	-5.98227	8.97795e-09	1.56911e-07	9.61021
CELSR1	-0.987736	-0.214068	-5.98107	9.03487e-09	1.57739e-07	9.6041
SMS	0.509768	2.56305	5.98013	9.07966e-09	1.58403e-07	9.59933
AADACP1	1.5062	1.44031	5.97951	9.10912e-09	1.58799e-07	9.5962
ATIC	-0.507133	3.26127	-5.97835	9.16496e-09	1.59653e-07	9.5903
C3orf22	-2.34372	-4.39558	-5.98729	9.17906e-09	1.5978e-07	9.70377
LOC105378443	1.089	1.33501	5.97478	9.33892e-09	1.62442e-07	9.57215
KLC3	-1.05983	-1.76705	-5.97264	9.44508e-09	1.64044e-07	9.56124
SUFU	-0.668129	0.29556	-5.97271	9.44128e-09	1.64044e-07	9.56162
C17orf80	-0.537081	1.12369	-5.9723	9.46208e-09	1.64218e-07	9.5595
RPL22	0.562419	6.30611	5.97159	9.49726e-09	1.64706e-07	9.55592
EPHX1	-0.789114	8.71143	-5.97079	9.53763e-09	1.65161e-07	9.55182
NUDT3	-0.408244	2.28153	-5.97083	9.53534e-09	1.65161e-07	9.55205
RASD1	2.36843	-0.742998	5.97054	9.55001e-09	1.65253e-07	9.55057
TRIM21	-0.604492	2.51287	-5.96553	9.8049e-09	1.69539e-07	9.52514
DHX9	-0.698944	3.35881	-5.96535	9.81436e-09	1.69577e-07	9.52421
MGST2	0.603507	4.48587	5.96412	9.87796e-09	1.7055e-07	9.51797
LIN7C	1.05114	1.95907	5.96325	9.92329e-09	1.71206e-07	9.51355
NACA4P	1.32839	-0.591741	5.96206	9.98593e-09	1.7216e-07	9.50748
RALGPS1	-1.28492	-1.57289	-5.96113	1.00348e-08	1.72494e-07	9.50276
YKT6	-0.6772	2.8034	-5.96122	1.00301e-08	1.72494e-07	9.50322
LINC02027	0.671511	3.24719	5.9613	1.00257e-08	1.72494e-07	9.50364
GBA1	-0.588275	3.15614	-5.96124	1.00288e-08	1.72494e-07	9.50335
ARHGEF4	-0.527249	0.708679	-5.95815	1.0193e-08	1.75085e-07	9.48766
MAP1S	-1.5918	-0.965369	-5.95746	1.02302e-08	1.7542e-07	9.48415
SYNJ2BP-COX16	0.629013	2.82183	5.95737	1.0235e-08	1.7542e-07	9.48369
FEM1A	-0.628816	0.49149	-5.95745	1.02307e-08	1.7542e-07	9.4841
ZNF786	-0.928262	-0.617749	-5.95617	1.02998e-08	1.76402e-07	9.4776
MAP4	-0.875159	1.71522	-5.95419	1.04075e-08	1.78114e-07	9.46757
SMARCB1	-0.722037	1.57625	-5.95033	1.06205e-08	1.81628e-07	9.44801
TTPAL	-1.02531	3.3062	-5.94594	1.08685e-08	1.85734e-07	9.42573
ABCB1	-1.12185	2.99913	-5.9435	1.10082e-08	1.87983e-07	9.4134
CARD19	-0.83928	0.352718	-5.94266	1.10568e-08	1.88675e-07	9.40915
LOC101928317	-1.6825	-3.52285	-5.95135	1.10793e-08	1.88785e-07	9.43921
MAGED2	-0.673969	4.44472	-5.94239	1.1073e-08	1.88785e-07	9.40774
SART3	-0.459876	1.76257	-5.94118	1.11433e-08	1.89735e-07	9.40163
SMARCD1	-0.660632	1.78597	-5.93874	1.12871e-08	1.92045e-07	9.38925
UBE2B	1.05963	2.87223	5.93198	1.16943e-08	1.98828e-07	9.35505
NOTCH2NLC	0.87197	-0.448003	5.93167	1.17132e-08	1.99006e-07	9.35348
IARS1	-0.679722	2.88141	-5.93057	1.1781e-08	2.00012e-07	9.34791
ZBTB42	-0.779617	0.577362	-5.9303	1.17971e-08	2.00141e-07	9.3466
NOP53-AS1	1.49887	0.324827	5.92991	1.18216e-08	2.0041e-07	9.3446
MCM2	-1.68396	-0.0455315	-5.92848	1.19105e-08	2.01771e-07	9.33737
SNRK	1.05087	1.30732	5.92724	1.19878e-08	2.02934e-07	9.33112
RPL32	0.653518	6.76052	5.92706	1.19993e-08	2.02982e-07	9.3302
LRP10	-0.941545	1.83071	-5.92581	1.20785e-08	2.04026e-07	9.32385
SUN2	-0.727568	3.77183	-5.92587	1.20742e-08	2.04026e-07	9.3242
PLEKHH3	-1.44164	0.732609	-5.92397	1.21949e-08	2.05844e-07	9.31459
LOC100289656	-1.45336	-2.82826	-5.9254	1.23145e-08	2.07713e-07	9.33479
GGCX	-0.556905	4.36909	-5.9214	1.23606e-08	2.0834e-07	9.30157
ARPC4-TTLL3	-0.643339	1.00324	-5.92086	1.23955e-08	2.08779e-07	9.29884
SNORA105C	1.17038	2.41098	5.91954	1.24814e-08	2.10073e-07	9.29218
TSR1	-0.451039	1.87575	-5.91781	1.25947e-08	2.11828e-07	9.28346
DUSP3	-0.620987	4.70715	-5.9142	1.28348e-08	2.15711e-07	9.26524
SYMPK	-1.02902	2.41128	-5.91287	1.29244e-08	2.17014e-07	9.25853
ZGPAT	-1.01784	5.24809	-5.91278	1.29309e-08	2.17014e-07	9.25804
SNHG30	0.897608	0.795639	5.91056	1.30819e-08	2.19391e-07	9.24684
VPS51	-0.868777	3.36276	-5.90897	1.31906e-08	2.2105e-07	9.23885
LOC103344931	-0.856039	-1.31672	-5.90884	1.31997e-08	2.2105e-07	9.23819
RECQL4	-1.4725	-1.15097	-5.90754	1.32899e-08	2.22402e-07	9.23161
PRDM11	-0.808061	-2.49771	-5.9061	1.33904e-08	2.23923e-07	9.22434
BCDIN3D-AS1	-0.54155	-1.01085	-5.9045	1.35028e-08	2.25642e-07	9.21628
CLN3	-0.665306	1.98731	-5.90412	1.35294e-08	2.25924e-07	9.21438
SELENOK	0.776609	3.63708	5.90365	1.35626e-08	2.26317e-07	9.21202
DLEU1	0.843692	0.0468556	5.9022	1.3666e-08	2.27881e-07	9.20468
ACAD10	-0.561777	3.0001	-5.90204	1.36774e-08	2.27908e-07	9.20388
CCNF	-1.02886	-1.96558	-5.90088	1.37603e-08	2.29127e-07	9.19805
GPX1	-0.961374	6.02492	-5.89913	1.38864e-08	2.31061e-07	9.18925
SDR42E1	-0.750561	-0.912068	-5.89853	1.393e-08	2.31622e-07	9.18623
FBH1	-0.520591	1.95424	-5.8982	1.39541e-08	2.31857e-07	9.18456
SLC35A4	-0.6159	3.24821	-5.8964	1.40862e-08	2.33887e-07	9.17547
PLAGL2	-0.668339	-0.0800382	-5.89484	1.42015e-08	2.35635e-07	9.1676
LOC105370274	1.45716	-1.88599	5.89838	1.42612e-08	2.36457e-07	9.16558
TBC1D1	-0.551569	1.88252	-5.89298	1.43398e-08	2.37592e-07	9.15825
YARS1	-0.599531	3.34438	-5.89269	1.43617e-08	2.37786e-07	9.15678
TRMT44	-0.596142	-1.28824	-5.89171	1.44351e-08	2.38832e-07	9.15186
LOC105372717	2.19564	-3.29894	5.89132	1.44647e-08	2.39154e-07	9.14988
SLC22A10	2.62422	2.4464	5.88818	1.47033e-08	2.42927e-07	9.1341
IL17RA	-0.62846	0.256091	-5.88743	1.47612e-08	2.43711e-07	9.13031
ABCD1	-1.25795	0.288001	-5.88423	1.50091e-08	2.47629e-07	9.11424
LOC107985549	1.98099	-1.78579	5.91106	1.50527e-08	2.48173e-07	9.12421
CA13	0.786462	-0.703968	5.87713	1.55749e-08	2.56601e-07	9.07854
TUBB3	-1.40713	-2.19372	-5.87672	1.56083e-08	2.56971e-07	9.07647
SNORA105A	1.07864	4.52263	5.87599	1.56679e-08	2.57772e-07	9.07279
CIAPIN1	-0.613441	2.7268	-5.87568	1.56932e-08	2.58007e-07	9.07124
GET3	-0.806364	3.42153	-5.87409	1.58231e-08	2.59959e-07	9.06329
CHIC2	0.937799	-1.50617	5.87303	1.59107e-08	2.61215e-07	9.05796
NACA2	1.60311	-2.15054	5.8726	1.59466e-08	2.61621e-07	9.05579
CTSF	-0.672144	4.98422	-5.87177	1.6016e-08	2.62575e-07	9.0516
LINC01767	1.36362	3.52395	5.87135	1.60507e-08	2.62959e-07	9.04951
LINC02999	2.00814	-1.44603	5.87614	1.61949e-08	2.65137e-07	9.04394
CAMLG	0.718474	2.37811	5.86766	1.63623e-08	2.6769e-07	9.03096
NIPAL3	-0.74436	-0.324391	-5.86668	1.64454e-08	2.6886e-07	9.02608
GRINA	-0.89071	5.84612	-5.86487	1.66014e-08	2.71222e-07	9.01697
TMEM14C	0.653454	5.10307	5.86407	1.66701e-08	2.72153e-07	9.01299
SOWAHA	1.45368	-1.03805	5.86344	1.67247e-08	2.72856e-07	9.00983
PPFIA3	-1.20985	-1.46554	-5.86083	1.69536e-08	2.76397e-07	8.99672
TMEM256	1.15575	5.559	5.86043	1.69888e-08	2.76778e-07	8.99472
CCND1	-1.12983	3.6854	-5.8597	1.70533e-08	2.77635e-07	8.99106
SFT2D1	0.944799	2.50859	5.85847	1.71626e-08	2.7922e-07	8.9849
ZFP41	-0.999555	-1.13356	-5.85677	1.73148e-08	2.81501e-07	8.97638
CLYBL-AS3	-1.2856	1.68389	-5.85628	1.73589e-08	2.82021e-07	8.97393
MLF1-DT	1.18846	-1.21815	5.85526	1.74519e-08	2.83174e-07	8.96878
PEMT	-0.953298	5.23373	-5.85523	1.7454e-08	2.83174e-07	8.96866
TYMSOS	-1.65943	-0.644192	-5.85373	1.75909e-08	2.85197e-07	8.96112
GLUD2	-1.40758	2.21909	-5.85347	1.76145e-08	2.85382e-07	8.95983
PIEZO2	-1.00038	0.4534	-5.85287	1.76691e-08	2.86007e-07	8.95685
KCTD7	-0.816521	0.115231	-5.85278	1.76775e-08	2.86007e-07	8.95639
ZBTB9	-0.690005	0.377139	-5.84873	1.80537e-08	2.91891e-07	8.93608
ERH	0.693321	5.33922	5.84795	1.81267e-08	2.92869e-07	8.93219
ACACA	-1.03202	1.83151	-5.84509	1.83983e-08	2.97052e-07	8.91784
NIPBL-DT	1.1021	-1.19374	5.84321	1.85781e-08	2.99748e-07	8.90846
GGTLC3	-1.53683	-2.43205	-5.84274	1.87244e-08	3.01692e-07	8.93011
SDSL	-0.989036	3.56745	-5.84173	1.87212e-08	3.01692e-07	8.90106
ARHGAP45	-0.93972	0.5596	-5.83787	1.90996e-08	3.07526e-07	8.88176
REPIN1	-0.679464	3.21006	-5.83715	1.91713e-08	3.08468e-07	8.87815
M6PR	-0.86524	3.57644	-5.83643	1.92431e-08	3.0941e-07	8.87455
RAB43	-0.828868	1.50954	-5.83611	1.92754e-08	3.09718e-07	8.87292
KLHL25	-1.13031	0.0360475	-5.83457	1.94291e-08	3.11762e-07	8.86527
CTNS	-0.775288	1.10402	-5.83457	1.94293e-08	3.11762e-07	8.86526
LOC102723996	-1.06881	-0.897478	-5.83269	1.96201e-08	3.14607e-07	8.85583
HSPA4	-0.661698	3.13701	-5.83208	1.96813e-08	3.15373e-07	8.85283
SLC36A1	-0.912811	-2.2673	-5.83154	1.97371e-08	3.1605e-07	8.8501
METTL2B	-0.876272	1.50759	-5.83081	1.98113e-08	3.17021e-07	8.84648
IRGQ	-0.631088	0.408031	-5.82811	2.00908e-08	3.21275e-07	8.83297
INF2	-1.42644	1.33234	-5.82671	2.02373e-08	3.23396e-07	8.82596
SUSD2	-1.80189	-1.54699	-5.82493	2.04242e-08	3.26159e-07	8.8171
LTB4R2	-1.13883	-1.00764	-5.82475	2.04435e-08	3.26246e-07	8.81619
VSTM4	-1.02719	-0.444714	-5.82343	2.05838e-08	3.28261e-07	8.80959
AFDN-DT	1.04717	-1.3994	5.82254	2.06789e-08	3.29553e-07	8.80515
MIR3682	2.71406	1.43366	5.83113	2.09158e-08	3.32885e-07	8.79931
TM9SF4	-0.529406	3.07821	-5.82033	2.09165e-08	3.32885e-07	8.79413
TM7SF3	-0.759498	2.98973	-5.81802	2.11679e-08	3.36657e-07	8.78261
SLC66A2	-0.924002	3.10438	-5.81711	2.12683e-08	3.38024e-07	8.77805
NDUFV2	0.488829	5.19433	5.81295	2.17301e-08	3.45129e-07	8.75734
GGT2P	-1.49658	-3.0816	-5.81268	2.17609e-08	3.45384e-07	8.75597
COX16	0.66448	3.09523	5.8119	2.18489e-08	3.46546e-07	8.75208
GATA6	0.999813	0.143381	5.80933	2.21405e-08	3.50932e-07	8.7393
RIDA	1.03525	8.72751	5.80789	2.23059e-08	3.53315e-07	8.73212
RPS14P3	2.10602	-1.64368	5.8061	2.25135e-08	3.56098e-07	8.72319
LOC107984219	-1.24496	-0.137454	-5.80616	2.25066e-08	3.56098e-07	8.72349
CASTOR1	-0.99441	0.746041	-5.80598	2.25273e-08	3.56098e-07	8.7226
LOC105371312	-1.3048	-0.00728088	-5.80549	2.25838e-08	3.56269e-07	8.72018
SAFB	-0.656752	3.02721	-5.80563	2.25681e-08	3.56269e-07	8.72085
METTL2A	-0.599075	1.32152	-5.80552	2.25813e-08	3.56269e-07	8.72029
BCL9L	-1.54825	-1.13352	-5.80481	2.26636e-08	3.57287e-07	8.71678
COSMOC	0.935241	1.33445	5.80356	2.28108e-08	3.59367e-07	8.71054
LACTB2-AS1	-1.20181	0.570552	-5.80285	2.28949e-08	3.60448e-07	8.707
DSG1-AS1	-1.90183	0.0331271	-5.80327	2.29662e-08	3.6108e-07	8.70449
C9orf72	1.20796	0.559296	5.80212	2.29813e-08	3.6108e-07	8.70336
TMX2-CTNND1	-0.59812	3.37667	-5.80224	2.2967e-08	3.6108e-07	8.70396
MYO5B	-0.812379	1.85306	-5.79936	2.33104e-08	3.66005e-07	8.68965
MPP1	-0.597808	3.33793	-5.798	2.34745e-08	3.68333e-07	8.68289
LOC105376392	1.43196	3.58772	5.79766	2.3516e-08	3.68738e-07	8.68119
KPNA6	-0.691709	1.81713	-5.7974	2.35471e-08	3.68978e-07	8.67991
SLC25A25	1.25348	2.28611	5.7957	2.37555e-08	3.71994e-07	8.67142
HSPB11	0.771813	3.41885	5.7948	2.38662e-08	3.73478e-07	8.66694
ATAD3A	-1.18318	1.25292	-5.79295	2.40943e-08	3.76795e-07	8.65777
E4F1	-1.33326	0.897266	-5.7916	2.42627e-08	3.79039e-07	8.65105
LRRC42	-0.705362	2.54203	-5.79154	2.42702e-08	3.79039e-07	8.65076
DPP7	-1.07726	3.44488	-5.79117	2.43163e-08	3.79507e-07	8.64892
ZNF32-AS1	1.16483	2.07998	5.79006	2.44563e-08	3.81437e-07	8.64339
BABAM2	-0.477302	2.39935	-5.78954	2.45216e-08	3.822e-07	8.64082
AP3D1	-0.810728	2.82712	-5.78724	2.4814e-08	3.865e-07	8.62939
RPLP0P2	2.38262	-5.75076	5.83525	2.48665e-08	3.86865e-07	8.65047
ZNF609	-0.832162	0.507352	-5.7868	2.48705e-08	3.86865e-07	8.6272
MLYCD	-0.606355	1.34997	-5.78582	2.49973e-08	3.88579e-07	8.6223
RPS8	0.578558	8.34713	5.78242	2.54384e-08	3.95173e-07	8.60544
PSEN2	-0.635586	0.851284	-5.78218	2.54693e-08	3.95391e-07	8.60427
MAN2B2	-0.662629	2.92574	-5.7819	2.55064e-08	3.95705e-07	8.60286
LMO4	0.70325	1.51027	5.78165	2.55393e-08	3.95952e-07	8.60162
AJUBA	-1.17704	2.56084	-5.77914	2.58722e-08	4.00848e-07	8.58913
ZSCAN22	-0.575905	-0.923595	-5.77759	2.60786e-08	4.03779e-07	8.58148
BHLHE40-AS1	-1.35162	-1.95019	-5.77736	2.61099e-08	4.03996e-07	8.58032
ZC3HAV1	-0.636176	1.62914	-5.77433	2.65209e-08	4.10084e-07	8.56526
CMTM8	0.550936	2.53523	5.77214	2.68212e-08	4.14452e-07	8.55441
SNORC	-1.36535	0.66651	-5.77178	2.68706e-08	4.14942e-07	8.55264
LOC105378575	1.71101	0.465126	5.76903	2.72531e-08	4.20571e-07	8.53902
EPB41	-0.623272	1.24751	-5.76879	2.72869e-08	4.20815e-07	8.53782
ZCCHC9	0.640014	2.66377	5.76649	2.76123e-08	4.25553e-07	8.52639
DCAF1	-0.478807	0.937619	-5.76508	2.78126e-08	4.28357e-07	8.51943
TNRC18P1	-1.66959	-2.97539	-5.76618	2.82409e-08	4.34668e-07	8.5359
FLNA	-1.52969	1.38465	-5.76166	2.83054e-08	4.35374e-07	8.5025
NOL10	-0.456438	0.931731	-5.76143	2.83392e-08	4.35608e-07	8.50135
DOCK8-AS2	1.75515	-2.04551	5.76088	2.84197e-08	4.36272e-07	8.49862
TPRG1L	-0.509242	4.83788	-5.76089	2.84175e-08	4.36272e-07	8.49869
CHMP6	-0.846549	2.23033	-5.75926	2.86577e-08	4.39637e-07	8.49058
MAFF	1.52295	-1.74442	5.7598	2.87251e-08	4.40382e-07	8.4888
MIR3606	-2.31238	3.46959	-5.76051	2.87702e-08	4.40785e-07	8.54741
CRTC1	-1.25874	-1.30799	-5.75762	2.88996e-08	4.42477e-07	8.48248
LOC105373134	0.967591	-0.280987	5.75594	2.91503e-08	4.46025e-07	8.47415
LRRC24	-1.29241	-0.517941	-5.75463	2.93465e-08	4.48733e-07	8.46769
ALDH3A1	-2.74396	-1.98506	-5.7535	2.96698e-08	4.53381e-07	8.45762
LIMS3	0.760376	-2.75735	5.75231	2.96977e-08	4.5351e-07	8.45622
RRP1	-0.871659	1.16344	-5.7504	2.99908e-08	4.57687e-07	8.44676
CABIN1	-1.22049	-0.451581	-5.74955	3.01222e-08	4.59393e-07	8.44255
LOC105370928	-1.32098	-3.68396	-5.74911	3.03455e-08	4.62498e-07	8.43591
GAK	-0.91878	1.79828	-5.74726	3.04775e-08	4.64206e-07	8.43125
AADACL2-AS1	1.66059	-3.94137	5.93787	3.07645e-08	4.68274e-07	8.53823
ABHD17A	-1.14926	0.251709	-5.74446	3.09187e-08	4.69704e-07	8.41739
EIF3C	-0.790207	4.19206	-5.74454	3.09062e-08	4.69704e-07	8.41779
PTBP1	-0.556115	3.2878	-5.74468	3.08837e-08	4.69704e-07	8.41849
LOC107986934	-1.29007	-0.60067	-5.7429	3.1168e-08	4.73184e-07	8.40966
DOK7	-2.22671	-3.16834	-5.74209	3.12968e-08	4.74831e-07	8.40568
RGPD2	1.10558	0.85891	5.7419	3.13281e-08	4.74997e-07	8.40472
PEPD	-0.793203	5.89036	-5.74097	3.1478e-08	4.76961e-07	8.40012
TK2	-0.440629	2.45123	-5.74033	3.15805e-08	4.78205e-07	8.39699
DAXX	-0.724953	2.47937	-5.73558	3.23583e-08	4.89665e-07	8.37354
NDUFS7	-1.50185	2.38336	-5.73522	3.24192e-08	4.9027e-07	8.37173
ZNFX1	-0.805603	1.53728	-5.73362	3.26846e-08	4.93964e-07	8.36387
RAI1	-1.37426	-1.45512	-5.73332	3.27351e-08	4.94303e-07	8.36239
CCDC71L	0.941453	0.180048	5.73324	3.27493e-08	4.94303e-07	8.36197
TMEM18-DT	-1.55676	-3.88258	-5.73096	3.33021e-08	5.01352e-07	8.34633
JUND	1.36704	2.92554	5.73013	3.32747e-08	5.01352e-07	8.34663
NUDT19	0.799102	0.313546	5.73022	3.326e-08	5.01352e-07	8.34706
PDK2	-0.685418	2.78982	-5.73008	3.32833e-08	5.01352e-07	8.34639
PPP1R3C	-1.7421	5.64549	-5.72966	3.33556e-08	5.01836e-07	8.34429
CLVS1	1.98752	-0.630461	5.72789	3.36582e-08	5.06063e-07	8.33559
SPSB1	-1.38628	1.30798	-5.72662	3.38781e-08	5.09042e-07	8.32932
RAB30-DT	0.924275	1.83305	5.7257	3.40377e-08	5.11112e-07	8.32479
VARS2	-0.68503	2.68681	-5.72477	3.42004e-08	5.13225e-07	8.3202
MVK	-1.29317	3.00673	-5.72356	3.44133e-08	5.1609e-07	8.31421
TCF20	-0.670838	0.44118	-5.72174	3.47351e-08	5.20582e-07	8.30525
FSIP1	2.38215	-5.34448	5.72272	3.49116e-08	5.22892e-07	8.30134
DEXI	-0.751853	3.12412	-5.7206	3.49366e-08	5.22931e-07	8.29967
CSNK1D	-0.705285	2.1425	-5.71785	3.54325e-08	5.30015e-07	8.2861
ZAR1	1.22567	-1.23514	5.71766	3.54669e-08	5.30191e-07	8.28516
VPS11	-0.513001	1.7948	-5.71597	3.57746e-08	5.34449e-07	8.27684
RPL9	0.82841	8.056	5.71531	3.58945e-08	5.35897e-07	8.27362
SAP18	0.461228	4.48114	5.71437	3.60686e-08	5.38153e-07	8.26895
DKFZP586I1420	0.793822	0.250797	5.71386	3.6162e-08	5.39204e-07	8.26646
HSBP1L1	0.954456	4.10777	5.71284	3.63516e-08	5.41685e-07	8.26142
EEF1AKMT2	0.859105	1.12607	5.7116	3.65817e-08	5.44767e-07	8.25534
SLC22A18	-1.356	3.16201	-5.71117	3.66627e-08	5.45626e-07	8.25321
CEP250	-0.898918	-1.10374	-5.71096	3.6702e-08	5.45863e-07	8.25218
DNAJC14	-0.573224	2.15485	-5.70874	3.71196e-08	5.51724e-07	8.24128
TCF7L2	0.737118	0.851577	5.70801	3.72581e-08	5.53431e-07	8.23769
LOC107985304	-0.961024	0.874685	-5.70706	3.74409e-08	5.55793e-07	8.23298
KCNJ4	-2.13858	-1.73339	-5.70833	3.75734e-08	5.57406e-07	8.291
SOD1	0.562373	8.96716	5.70598	3.76463e-08	5.58133e-07	8.22771
PELI1	0.955884	-0.371384	5.70205	3.84089e-08	5.6908e-07	8.20839
CUX1	-0.686818	0.721473	-5.70161	3.84954e-08	5.69999e-07	8.20622
ILF3-DT	0.798072	1.5129	5.69996	3.88222e-08	5.74465e-07	8.19808
PRPF6	-0.60506	3.50455	-5.69984	3.88461e-08	5.74465e-07	8.19749
RTN2	-1.18825	-1.1727	-5.69802	3.9208e-08	5.79452e-07	8.18855
NCAPD3	-0.608105	0.554219	-5.69638	3.95363e-08	5.83934e-07	8.18052
MAEA	-0.63759	1.75685	-5.69604	3.96045e-08	5.84572e-07	8.17886
PRKCSH	-0.903619	4.75057	-5.69485	3.98466e-08	5.87622e-07	8.17299
CAPN5	-0.702511	3.76189	-5.69478	3.98614e-08	5.87622e-07	8.17264
HMCN2	-1.95008	-3.69047	-5.69292	4.02406e-08	5.9284e-07	8.16351
MPZL1	-0.710643	1.97786	-5.69119	4.05974e-08	5.9772e-07	8.15501
LOC102724957	2.12636	-4.72813	5.84225	4.12765e-08	6.07336e-07	8.26795
BSG	-0.850218	4.49087	-5.68738	4.13921e-08	6.08654e-07	8.13634
PBLD	0.716635	6.16593	5.68672	4.15319e-08	6.10326e-07	8.13309
NBPF13P	-1.20859	4.45844	-5.68525	4.18447e-08	6.14536e-07	8.12587
OTULIN	-0.425426	0.840043	-5.68476	4.1949e-08	6.15681e-07	8.12347
LOC102724723	-1.78187	-2.06298	-5.68893	4.21094e-08	6.17648e-07	8.12224
ZWINT	-1.48532	-0.032046	-5.68202	4.25371e-08	6.23141e-07	8.11006
SEPTIN9	-0.92702	2.56544	-5.68206	4.25291e-08	6.23141e-07	8.11024
LRSAM1	-1.17391	1.01998	-5.67844	4.33207e-08	6.34223e-07	8.09248
RAB40C	-1.19727	1.32323	-5.67741	4.35463e-08	6.37127e-07	8.08747
HM13	-0.583564	3.235	-5.6767	4.37041e-08	6.39036e-07	8.08399
LOC105374304	-1.1913	-1.12214	-5.67443	4.42118e-08	6.46056e-07	8.07287
FBXW9	-0.988563	-0.0923034	-5.67193	4.47786e-08	6.53602e-07	8.0606
TMEM63A	-0.786905	3.58276	-5.67178	4.48121e-08	6.53602e-07	8.05988
OXA1L	-0.35263	4.7278	-5.67184	4.4799e-08	6.53602e-07	8.06016
TMEM68	0.681842	0.366573	5.67098	4.49953e-08	6.55866e-07	8.05595
MRAS	-1.14897	-0.223348	-5.67057	4.50898e-08	6.56425e-07	8.05393
NCL	-0.505434	5.17403	-5.67063	4.50744e-08	6.56425e-07	8.05426
FDPS	-1.60824	6.17468	-5.66862	4.55367e-08	6.61989e-07	8.04443
TP53I3	-1.58712	1.47022	-5.66854	4.55568e-08	6.61989e-07	8.04401
IFFO2	-0.813161	0.280584	-5.66877	4.5504e-08	6.61989e-07	8.04512
FIBP	-0.619395	3.14701	-5.66797	4.56893e-08	6.63502e-07	8.04121
HP09053	-0.985954	-1.94351	-5.66631	4.60755e-08	6.68694e-07	8.03311
TOMM20L	1.66763	-1.87457	5.66668	4.64405e-08	6.73574e-07	8.02647
LSM14B	-0.476434	1.76347	-5.66162	4.71863e-08	6.83968e-07	8.01016
GALNT18	-1.02915	-0.550907	-5.66143	4.72318e-08	6.84121e-07	8.00924
RHCE	0.663888	0.890821	5.66133	4.72554e-08	6.84121e-07	8.00876
DCP1B	-0.414541	0.54205	-5.66112	4.7305e-08	6.84416e-07	8.00775
HSPE1	0.679713	6.75709	5.66077	4.73895e-08	6.85215e-07	8.00603
STK35	-0.587501	0.720614	-5.66015	4.75401e-08	6.86968e-07	8.00297
LOC112268222	0.783144	0.768295	5.65915	4.7782e-08	6.90037e-07	7.99808
TMEM109	-0.6068	3.5553	-5.6577	4.81337e-08	6.94687e-07	7.99102
EPHB2	-1.6719	-4.26388	-5.65468	4.91131e-08	7.08385e-07	7.9721
LOC107984950	-0.563609	0.548491	-5.65276	4.93569e-08	7.11462e-07	7.96686
PLGLA	0.678608	4.87313	5.65036	4.99592e-08	7.19702e-07	7.95518
LYSMD2	0.85686	1.29156	5.64782	5.06068e-08	7.28582e-07	7.94278
NCAPD2	-0.68434	0.508292	-5.64635	5.09868e-08	7.33602e-07	7.93558
PCK1	2.19295	6.40822	5.64553	5.11983e-08	7.36192e-07	7.93159
LOC107984328	-1.58647	-0.985226	-5.64508	5.13145e-08	7.37409e-07	7.92941
MOSPD3	-0.887824	2.42172	-5.64269	5.19409e-08	7.45953e-07	7.91773
PSMC4	-0.539863	4.10143	-5.64219	5.2073e-08	7.47392e-07	7.91528
LOC105374739	-1.49678	3.16233	-5.64127	5.23162e-08	7.50422e-07	7.91079
LOC105372817	1.36362	-0.791505	5.64003	5.2644e-08	7.54661e-07	7.90478
FOXK1	-0.932758	-0.810085	-5.63956	5.277e-08	7.56003e-07	7.90248
SPX	1.70119	-1.67972	5.63854	5.30453e-08	7.59483e-07	7.89747
PCNP	0.70876	3.93565	5.63808	5.31668e-08	7.60757e-07	7.89527
NRTN	-1.2718	0.602466	-5.63752	5.332e-08	7.62482e-07	7.8925
DUSP2	1.64893	-2.27674	5.6384	5.38552e-08	7.69666e-07	7.88432
MRGPRF	-1.77023	-0.0334202	-5.63497	5.4011e-08	7.7142e-07	7.8801
SLC8B1	-0.709445	1.7704	-5.63393	5.42968e-08	7.7503e-07	7.87502
B4GALT4-AS1	-1.34622	-0.0881197	-5.63066	5.52032e-08	7.87487e-07	7.85908
CYFIP2	-1.47026	2.1933	-5.6299	5.54149e-08	7.90025e-07	7.8554
CFAP90	2.1183	-2.82278	5.63252	5.54792e-08	7.9046e-07	7.85572
PDLIM2	-0.882027	1.2299	-5.62932	5.5578e-08	7.91386e-07	7.85257
ACTR1B	-0.509406	3.66001	-5.62771	5.6033e-08	7.9738e-07	7.84472
KCNIP3	-1.48671	-2.10225	-5.62537	5.66978e-08	8.0635e-07	7.83336
LOC107984805	1.65074	-6.11876	5.62435	5.6992e-08	8.10041e-07	7.82838
LOC105375169	-1.1311	-2.37894	-5.6205	5.81123e-08	8.25462e-07	7.80964
TRRAP	-0.624021	0.64489	-5.61886	5.85948e-08	8.31812e-07	7.80168
BMS1	-0.408809	1.09655	-5.61798	5.88555e-08	8.35006e-07	7.79741
NDUFC1	0.60364	4.0348	5.61569	5.95411e-08	8.44221e-07	7.78626
GPRC5C	-0.771016	3.9723	-5.60951	6.14263e-08	8.70423e-07	7.75626
MAP2K5	-0.566992	-0.614729	-5.60843	6.17633e-08	8.74668e-07	7.75099
LOC729080	1.98294	-3.58018	5.63196	6.18713e-08	8.75668e-07	7.7614
XPC	-0.508526	2.26697	-5.60703	6.22005e-08	8.79795e-07	7.74421
TMPPE	-1.74787	-1.98849	-5.60732	6.24016e-08	8.81573e-07	7.74157
PCCB	-0.65745	5.79834	-5.6064	6.23974e-08	8.81573e-07	7.74116
PPP2R1B	0.892142	2.38457	5.60611	6.24896e-08	8.82284e-07	7.73974
DTX4	-0.727886	2.54926	-5.60527	6.27554e-08	8.85502e-07	7.73566
PLOD3	-0.850697	3.00703	-5.60391	6.31879e-08	8.91067e-07	7.72905
RNF40	-0.599843	2.09472	-5.60307	6.3453e-08	8.94267e-07	7.72502
VPS53	-0.587466	-0.394795	-5.59934	6.46588e-08	9.10712e-07	7.7069
LAMA3	-1.49837	-1.06934	-5.59811	6.5061e-08	9.15825e-07	7.70093
FAM88D	-1.09425	-2.05368	-5.59716	6.53733e-08	9.19669e-07	7.69632
CRIPT	0.814608	0.269894	5.59698	6.54306e-08	9.19922e-07	7.69548
PLBD2	-0.65854	2.12246	-5.59658	6.55628e-08	9.21226e-07	7.69354
VPS52	-0.466751	2.69665	-5.59642	6.56158e-08	9.21417e-07	7.69276
PTGS2	2.0544	-4.08561	5.59796	6.66705e-08	9.35667e-07	7.67981
CLN6	-0.595334	2.42562	-5.59305	6.67405e-08	9.36087e-07	7.6764
SNORA72	2.0748	-0.0857388	5.63059	6.7064e-08	9.40062e-07	7.69128
C8G	-1.12859	6.12368	-5.59104	6.74195e-08	9.44478e-07	7.66666
CRB3	-0.805719	1.61437	-5.59081	6.74969e-08	9.44997e-07	7.66556
SDHA	-0.528089	4.45964	-5.58847	6.82957e-08	9.55608e-07	7.65424
TICAM2-AS1	1.29471	-1.30643	5.58776	6.8542e-08	9.58239e-07	7.65077
LOC107984210	-1.07227	-2.72265	-5.58861	6.85656e-08	9.58239e-07	7.65091
CNNM4	-0.615987	-0.228798	-5.5865	6.89782e-08	9.63429e-07	7.64467
PIM1	0.994123	1.2534	5.58275	7.029e-08	9.81166e-07	7.62654
COL4A2-AS1	-1.73525	-0.516387	-5.58251	7.03758e-08	9.81778e-07	7.62537
NUDT4	0.989443	0.76051	5.5813	7.08045e-08	9.8717e-07	7.61952
LINC01504	1.43089	-3.27598	5.58066	7.10317e-08	9.89748e-07	7.61644
TMEM220-AS1	-0.79258	2.39001	-5.57961	7.14091e-08	9.94414e-07	7.61134
RPL5	0.482731	7.91916	5.57943	7.14727e-08	9.94707e-07	7.61048
UBE3C	-0.562842	2.81504	-5.57903	7.16168e-08	9.96121e-07	7.60855
LOC105371729	-0.891364	0.423054	-5.57832	7.18715e-08	9.9907e-07	7.60513
PMS2P2	-0.770083	1.07212	-5.57792	7.20166e-08	1.00049e-06	7.60319
ADORA2A	-0.913572	0.605076	-5.57577	7.27995e-08	1.01077e-06	7.59279
SLC22A1	-0.592329	7.50874	-5.575	7.30817e-08	1.01409e-06	7.58906
NECTIN1	-1.11182	-0.442402	-5.5747	7.3192e-08	1.01501e-06	7.58761
NCDN	-0.918567	-0.250424	-5.57432	7.33318e-08	1.01635e-06	7.58577
FARSA	-0.77846	3.10707	-5.57412	7.34047e-08	1.01676e-06	7.58482
CNBP	0.589931	5.94558	5.57369	7.35648e-08	1.01837e-06	7.58272
DNAJB12	-0.463143	2.46771	-5.57344	7.36576e-08	1.01905e-06	7.58151
PLXNA4	-2.48769	-3.11731	-5.57307	7.37953e-08	1.02036e-06	7.57971
MAGI2	0.916431	-4.30506	5.57254	7.39917e-08	1.02247e-06	7.57716
H2BC4	-1.31427	1.85929	-5.5716	7.43398e-08	1.02667e-06	7.57264
LOC107984659	0.59895	-0.688805	5.56995	7.49603e-08	1.03463e-06	7.56464
UMPS	-0.497572	1.47372	-5.56798	7.57055e-08	1.0443e-06	7.55512
LOC105369477	1.22452	-3.67487	5.56557	7.6627e-08	1.05639e-06	7.54348
R3HCC1	-0.609713	3.14191	-5.56478	7.69291e-08	1.05993e-06	7.5397
ZFAND3	-0.616445	3.14103	-5.56363	7.73755e-08	1.06545e-06	7.53413
TKFC	-1.05623	4.41674	-5.56321	7.75387e-08	1.06707e-06	7.5321
TRIM26	-0.612093	3.56453	-5.56061	7.85564e-08	1.08044e-06	7.51956
CCDC127	-0.404508	-0.446582	-5.55863	7.9339e-08	1.09056e-06	7.51002
FAM111B	-2.44214	-1.82865	-5.55929	7.94371e-08	1.09109e-06	7.5093
ZCRB1	0.641345	3.25086	5.5583	7.94707e-08	1.09109e-06	7.50843
FRAT2	-0.950474	1.86706	-5.55772	7.97021e-08	1.09298e-06	7.50563
TUBA1B	-0.828213	6.04194	-5.55774	7.96941e-08	1.09298e-06	7.50573
LOC112268444	-1.36863	-4.04952	-5.55419	8.11259e-08	1.11186e-06	7.4886
LOC107985013	-1.03269	-1.52161	-5.55079	8.25201e-08	1.1303e-06	7.4722
RPS7	0.575007	8.27833	5.55061	8.25938e-08	1.13065e-06	7.47135
FOXP3	-1.87868	-0.511162	-5.54983	8.29168e-08	1.13441e-06	7.46759
UBA7	-0.704397	2.87976	-5.5493	8.31369e-08	1.13676e-06	7.46504
TTC23	-0.49285	0.713001	-5.5489	8.33034e-08	1.13837e-06	7.46312
PRC1	-1.34	-1.38477	-5.54801	8.36757e-08	1.14279e-06	7.45883
MCOLN1	-0.730856	2.01622	-5.54548	8.47423e-08	1.15668e-06	7.44664
LINC01905	2.68964	-3.21057	5.62268	8.5342e-08	1.16396e-06	7.57125
VAC14-AS1	-1.04581	-2.20341	-5.54399	8.53753e-08	1.16396e-06	7.43948
RTEL1-TNFRSF6B	-1.12232	-1.0944	-5.54376	8.54737e-08	1.16453e-06	7.43838
LOC112268123	0.759457	0.18527	5.54366	8.55164e-08	1.16453e-06	7.4379
PIGP	0.79352	2.77823	5.54247	8.60258e-08	1.17078e-06	7.43218
TERF2IP	0.51487	3.18369	5.54087	8.67209e-08	1.17956e-06	7.42444
PPP1R37	-0.957365	0.656587	-5.5401	8.70525e-08	1.18338e-06	7.42077
GRIP1	1.69058	-5.68809	5.5424	8.72358e-08	1.18518e-06	7.42016
MIR621	-1.36323	5.08871	-5.53807	8.79413e-08	1.19407e-06	7.411
SOCS3	1.98002	-0.800867	5.53562	8.90265e-08	1.20811e-06	7.3992
HIF1A-AS2	1.82734	0.178185	5.53431	8.96099e-08	1.21532e-06	7.39292
MKX	1.78722	-4.70454	5.54654	9.01115e-08	1.22141e-06	7.39448
ENO3	-1.26661	6.1137	-5.53216	9.05792e-08	1.22704e-06	7.38257
MIR11401	-2.21538	2.11305	-5.53442	9.11993e-08	1.23401e-06	7.40873
ARPIN-AP3S2	-0.572601	1.94271	-5.53084	9.11798e-08	1.23401e-06	7.37622
BICDL1	-1.73839	-1.8459	-5.53036	9.1396e-08	1.23524e-06	7.37394
SDCBP2	-1.55721	0.257639	-5.53043	9.13654e-08	1.23524e-06	7.37426
ANAPC16	0.490338	4.11166	5.52932	9.1874e-08	1.24099e-06	7.36892
DIAPH1	-0.478212	3.96549	-5.52848	9.22588e-08	1.24547e-06	7.3649
MIR6125	-1.72528	1.38812	-5.52995	9.24094e-08	1.24678e-06	7.36427
SRSF8	0.465632	2.21621	5.52591	9.34522e-08	1.26012e-06	7.35254
TSPAN4	-1.01944	2.32643	-5.52427	9.42196e-08	1.26974e-06	7.34468
LOC105373347	-2.03377	-4.06951	-5.52458	9.49164e-08	1.27839e-06	7.36944
MEGF11	0.864371	-2.78793	5.52243	9.5091e-08	1.28001e-06	7.33582
NAGA	-0.518203	2.94559	-5.52173	9.54201e-08	1.2837e-06	7.3325
CDHR5	-1.31292	4.60549	-5.52154	9.55108e-08	1.28418e-06	7.33159
RPS6KB2	-0.755162	3.21115	-5.52086	9.58357e-08	1.28781e-06	7.32832
SLC10A3	-0.765464	-0.19086	-5.51985	9.63215e-08	1.29359e-06	7.32346
LOC105372411	-0.892975	-2.8878	-5.51879	9.68322e-08	1.29915e-06	7.31837
ZW10	-0.77014	1.83147	-5.51876	9.68461e-08	1.29915e-06	7.31823
SLC2A8	-0.728788	2.68673	-5.51625	9.80672e-08	1.31477e-06	7.30618
RETSAT	-0.574092	5.44661	-5.51559	9.83879e-08	1.31832e-06	7.30305
ACKR2	-0.726238	0.992535	-5.515	9.86771e-08	1.32144e-06	7.30022
CARD10	-1.04163	1.15731	-5.51424	9.9055e-08	1.32574e-06	7.29655
SERPINF1	-0.552317	8.76029	-5.51236	9.99886e-08	1.33693e-06	7.28753
TPI1	-0.507283	6.32443	-5.51232	1.00006e-07	1.33693e-06	7.28736
LOC100289511	-0.843674	2.34754	-5.50959	1.01376e-07	1.35447e-06	7.27428
SNHG6	0.79559	3.23236	5.50884	1.01756e-07	1.35879e-06	7.27067
EFHB	-1.41802	-3.01766	-5.50842	1.01968e-07	1.36084e-06	7.26867
SNAPC2	-0.988038	0.636211	-5.508	1.02181e-07	1.36289e-06	7.26667
CCNT2-AS1	-0.711923	2.19035	-5.50784	1.02263e-07	1.36322e-06	7.2659
SEPTIN4-AS1	-1.09393	2.60931	-5.50597	1.03223e-07	1.37523e-06	7.25691
NOL4	-1.47814	-1.34682	-5.50467	1.0389e-07	1.38332e-06	7.25072
LOC107985219	-0.592378	3.85855	-5.50393	1.04277e-07	1.38769e-06	7.24714
CCDC13	-1.26362	-4.43446	-5.50268	1.04925e-07	1.39502e-06	7.24119
TGOLN2	-0.775651	5.02206	-5.50264	1.04947e-07	1.39502e-06	7.24098
MIR1244-4	2.39875	0.948109	5.50518	1.05012e-07	1.39509e-06	7.24179
RNF7	0.545512	2.97363	5.50228	1.05136e-07	1.39594e-06	7.23926
ZNF324B	-0.824057	-1.27687	-5.5012	1.05701e-07	1.40265e-06	7.2341
COA6	0.839773	1.43211	5.49791	1.07446e-07	1.42419e-06	7.21836
PPIL2	-0.624288	1.47668	-5.49792	1.0744e-07	1.42419e-06	7.21842
TMEM214	-0.621965	3.72078	-5.49738	1.0773e-07	1.42714e-06	7.21582
TMEM184B	-0.870057	0.7729	-5.49721	1.07823e-07	1.42758e-06	7.21499
CLEC3B	-1.11245	2.30854	-5.49666	1.08115e-07	1.43063e-06	7.21239
DDOST	-0.624607	5.02573	-5.49412	1.0949e-07	1.44801e-06	7.20024
FOXO4	-0.620089	0.899223	-5.49275	1.1024e-07	1.4571e-06	7.19367
PKP4	-0.557028	2.18681	-5.4924	1.10429e-07	1.45878e-06	7.19203
MECP2	-0.517935	0.260112	-5.49118	1.11104e-07	1.46616e-06	7.18618
EXOSC10	-0.437143	2.32308	-5.49116	1.11113e-07	1.46616e-06	7.18609
AHRR	-0.660796	-1.4581	-5.48985	1.1184e-07	1.47492e-06	7.17982
IGF2-AS	-1.87751	-0.0896812	-5.48899	1.12321e-07	1.48042e-06	7.1757
MAD2L1BP	-0.548889	2.5964	-5.4878	1.12987e-07	1.48836e-06	7.17002
MYCBP2-AS1	-1.23883	0.903227	-5.48714	1.13354e-07	1.49235e-06	7.1669
FAM53C	-0.486202	1.22381	-5.48387	1.15211e-07	1.51595e-06	7.15127
CDC123	-0.416918	3.90321	-5.48324	1.15575e-07	1.51988e-06	7.14824
HMGA1	-0.863296	1.55368	-5.48051	1.17152e-07	1.53976e-06	7.13521
C14orf28	0.915696	0.352262	5.48028	1.17282e-07	1.5406e-06	7.13415
DHCR7	-1.34523	5.40848	-5.47948	1.17751e-07	1.5459e-06	7.13031
PDE11A-AS1	-2.18046	-0.991267	-5.48275	1.17906e-07	1.54619e-06	7.19479
KAT7	-0.460838	0.505807	-5.47931	1.17848e-07	1.54619e-06	7.12952
PTPRM	-0.64018	1.38283	-5.4785	1.18325e-07	1.55083e-06	7.12563
PLCG1	-0.763117	0.94356	-5.47759	1.18859e-07	1.55694e-06	7.12131
PRRG3	1.87226	-6.40727	5.54474	1.19087e-07	1.55906e-06	7.15473
NAAA	0.64694	2.93822	5.47196	1.22227e-07	1.59865e-06	7.09445
APEX1	-0.386358	5.24767	-5.47193	1.22248e-07	1.59865e-06	7.09429
LINC02256	-1.21457	-1.48765	-5.47099	1.22819e-07	1.60523e-06	7.0898
PGAM4	-0.660919	1.42826	-5.47024	1.23274e-07	1.61027e-06	7.08625
ANKRD65	-2.28752	-2.55671	-5.46951	1.23722e-07	1.61438e-06	7.08276
CLSTN3	-0.711899	2.66857	-5.4695	1.23727e-07	1.61438e-06	7.08272
ABHD12	-0.538433	1.99634	-5.46834	1.24443e-07	1.62283e-06	7.07717
ESS2	-0.788065	-0.760771	-5.46806	1.24612e-07	1.62412e-06	7.07588
LOC105372564	-0.892745	1.14377	-5.46787	1.24732e-07	1.62478e-06	7.07495
TUBGCP2	-0.583107	2.37763	-5.46723	1.25128e-07	1.62903e-06	7.0719
MZT1	1.31549	-0.515404	5.46448	1.26842e-07	1.65043e-06	7.05882
LRRC45	-1.21853	1.20418	-5.46409	1.27087e-07	1.6517e-06	7.05697
LRCH4	-1.04207	1.13902	-5.46407	1.271e-07	1.6517e-06	7.05687
SMIM30	0.828494	3.62758	5.46399	1.27151e-07	1.6517e-06	7.05648
EGFR-AS1	-1.8672	-1.70239	-5.46345	1.28037e-07	1.66227e-06	7.05027
ZBTB37	0.707226	-1.49323	5.46246	1.28118e-07	1.66241e-06	7.0492
AP2M1	-0.608899	5.30668	-5.46022	1.29551e-07	1.68007e-06	7.03851
FBXW7	0.745875	0.325016	5.45965	1.29916e-07	1.68386e-06	7.03581
LLGL1	-0.787883	-0.465536	-5.45942	1.30066e-07	1.68487e-06	7.0347
COPE	-0.844602	4.86607	-5.45894	1.3037e-07	1.68788e-06	7.03246
ZFP91-CNTF	-1.63134	0.115048	-5.45789	1.3105e-07	1.69575e-06	7.02745
RPL12	0.642764	8.52471	5.45593	1.32326e-07	1.71037e-06	7.01814
TM2D3	0.618187	3.21172	5.45601	1.32277e-07	1.71037e-06	7.0185
NDUFA2	0.870776	4.62567	5.45558	1.3256e-07	1.71244e-06	7.01645
ASMT	-1.02459	-1.82756	-5.45414	1.33505e-07	1.7237e-06	7.00962
TTL	-0.619937	-0.101694	-5.4524	1.34662e-07	1.73768e-06	7.00132
APOM	0.754449	7.56974	5.45141	1.35319e-07	1.7452e-06	6.99664
ACP5	-0.979379	3.31748	-5.44861	1.3721e-07	1.76801e-06	6.98331
PARD3	-0.383311	1.67181	-5.44856	1.37239e-07	1.76801e-06	6.98311
LSM5	0.864912	2.53872	5.44843	1.3733e-07	1.76821e-06	6.98247
LINC01549	1.91692	-2.04251	5.45454	1.37992e-07	1.77576e-06	6.98162
GLTP	0.557733	1.59478	5.44615	1.38885e-07	1.78627e-06	6.97165
ADCY9	-0.638358	1.33314	-5.44516	1.39566e-07	1.79404e-06	6.96695
APEX2	-0.547001	1.31152	-5.44497	1.39698e-07	1.79475e-06	6.96604
SLC27A4	-0.847372	2.05151	-5.44471	1.3988e-07	1.7961e-06	6.96479
DUS1L	-0.743376	3.60909	-5.4442	1.40231e-07	1.79962e-06	6.96238
GLI4	-1.58103	0.138827	-5.44131	1.42248e-07	1.8245e-06	6.94866
LATS2	0.640588	-0.115977	5.44062	1.42733e-07	1.82973e-06	6.94538
MIR4707	-1.34579	1.73292	-5.44108	1.43009e-07	1.83226e-06	6.94398
TRAPPC2B	0.669143	1.26309	5.439	1.43882e-07	1.84243e-06	6.93768
SENP3-EIF4A1	-0.579572	4.23038	-5.43722	1.45147e-07	1.85762e-06	6.92927
RTL6	-1.05045	0.201935	-5.43654	1.45636e-07	1.86285e-06	6.92604
NIBAN2	-1.1627	2.01707	-5.43626	1.45839e-07	1.86443e-06	6.9247
TRNI	2.16226	7.49828	5.43498	1.46763e-07	1.87521e-06	6.91863
MCM7	-0.664458	2.87615	-5.433	1.48202e-07	1.89239e-06	6.90925
RPL31	0.58855	6.52789	5.43291	1.48269e-07	1.89239e-06	6.90882
MTARC2	0.521583	5.36166	5.43259	1.48502e-07	1.89433e-06	6.90731
RAB8A	-0.546809	4.18483	-5.43011	1.50331e-07	1.91662e-06	6.89555
ECPAS	-0.388662	2.74175	-5.42958	1.50725e-07	1.9206e-06	6.89304
ABCB4	-1.01949	4.37086	-5.42905	1.51117e-07	1.92454e-06	6.89054
CTDSP2	-0.673956	3.66526	-5.42884	1.51275e-07	1.92551e-06	6.88954
PRSS54	-1.3767	-3.8236	-5.43058	1.51895e-07	1.93235e-06	6.91852
RAC3	-1.01835	2.4137	-5.42712	1.52567e-07	1.93984e-06	6.88137
LOC101929130	0.992647	-1.30238	5.42597	1.53436e-07	1.94983e-06	6.87591
UBE3D	0.773174	-3.01015	5.42435	1.54666e-07	1.96439e-06	6.86824
PUF60	-0.661309	3.48732	-5.42373	1.55134e-07	1.96926e-06	6.86534
ZNF417	-0.952067	0.00213802	-5.42148	1.56866e-07	1.99017e-06	6.85467
WRAP53	-0.726913	-0.524128	-5.4213	1.57009e-07	1.99091e-06	6.85379
PRKAG1	-0.467131	3.3129	-5.41957	1.5835e-07	2.00682e-06	6.84562
SCAI	0.999166	-1.63478	5.41751	1.5996e-07	2.02613e-06	6.8359
F7	-0.491759	4.88345	-5.41707	1.60313e-07	2.02951e-06	6.83378
HDAC11	-0.849747	-0.74531	-5.41655	1.60718e-07	2.03354e-06	6.83136
CD276	-0.81093	2.82001	-5.41472	1.62172e-07	2.05082e-06	6.82271
MRPL40	0.477485	3.87642	5.41357	1.63093e-07	2.06135e-06	6.81727
BAZ2B-AS1	0.749326	-1.25801	5.411	1.65173e-07	2.08652e-06	6.80509
AMOT	-0.850469	-0.551779	-5.4108	1.65331e-07	2.08739e-06	6.80417
AGPAT2	-1.15515	5.4817	-5.40868	1.67064e-07	2.10813e-06	6.79416
CPN2	-0.476896	6.25743	-5.4065	1.6887e-07	2.12976e-06	6.78383
PTS	0.830124	4.05803	5.40468	1.70382e-07	2.14768e-06	6.77527
PIMREG	1.33257	-3.57189	5.40273	1.72731e-07	2.17494e-06	6.76257
SLC35E1	-0.445987	2.11031	-5.40195	1.72686e-07	2.17494e-06	6.76236
ZNF319	-0.701714	-0.470932	-5.40171	1.72891e-07	2.17578e-06	6.76123
PFAS	-0.598379	0.0773805	-5.40096	1.73531e-07	2.18267e-06	6.75767
B3GNT9	0.851678	0.741101	5.40024	1.74147e-07	2.18924e-06	6.75427
CLIP2	-1.19298	-1.01494	-5.39942	1.74848e-07	2.19686e-06	6.75042
LOC101927060	-0.781146	-1.85622	-5.39765	1.76377e-07	2.21489e-06	6.74205
PTPRK-AS1	-1.95524	-0.675251	-5.39749	1.76513e-07	2.21541e-06	6.74131
SMG7	-0.430849	2.05943	-5.39606	1.77761e-07	2.22987e-06	6.73454
CCN6	2.43108	-2.16344	5.39455	1.79083e-07	2.24526e-06	6.72742
MECR	-0.544799	1.43344	-5.3931	1.80355e-07	2.25999e-06	6.72063
SHLD2	-0.630622	3.4932	-5.39298	1.80462e-07	2.26013e-06	6.72006
IMMP2L	0.538643	-2.04615	5.3919	1.81427e-07	2.26978e-06	6.71494
BCAP31	-0.51715	4.56254	-5.39196	1.81367e-07	2.26978e-06	6.71525
CALML3-AS1	-1.86696	-2.93606	-5.39188	1.82188e-07	2.27808e-06	6.71137
ZBTB40	-0.618898	0.523507	-5.38758	1.85315e-07	2.31594e-06	6.69457
DGKZ	-1.11452	-0.15674	-5.38558	1.87141e-07	2.33752e-06	6.68515
SLC16A13	-1.22597	3.65847	-5.38508	1.87598e-07	2.34073e-06	6.68281
ZCCHC7	0.550974	-0.697511	5.38509	1.87584e-07	2.34073e-06	6.68289
LOC105372279	1.24319	-1.63603	5.3841	1.88498e-07	2.3507e-06	6.67821
PCBP2	0.508733	5.84236	5.38289	1.89618e-07	2.36273e-06	6.67253
HYAL1	-0.43841	5.03679	-5.38284	1.89665e-07	2.36273e-06	6.67229
LOC100289230	1.17233	-1.04798	5.37982	1.92492e-07	2.39668e-06	6.65808
SERPIND1	-0.580371	8.66238	-5.3783	1.93933e-07	2.41333e-06	6.65092
EMC1-AS1	-1.27542	-0.57861	-5.37787	1.94346e-07	2.41719e-06	6.64887
LOC646471	-0.808578	0.860402	-5.37743	1.94761e-07	2.42106e-06	6.64683
OTUB1	-0.554651	3.07366	-5.37511	1.9699e-07	2.44746e-06	6.6359
LOC105377920	1.09575	-2.33522	5.37347	1.98582e-07	2.46594e-06	6.62817
LRWD1	-0.942821	1.24675	-5.36958	2.02393e-07	2.51193e-06	6.60992
RBX1	0.707686	3.91108	5.3693	2.02668e-07	2.51401e-06	6.60861
PLEC	-1.46211	0.994865	-5.3633	2.08712e-07	2.58761e-06	6.58039
CTNND1	-0.556445	3.21593	-5.36203	2.10005e-07	2.60226e-06	6.57447
THSD4	-0.729569	0.094838	-5.36185	2.10189e-07	2.60316e-06	6.57362
ALDH1L1-AS2	-1.38682	1.13503	-5.36055	2.11538e-07	2.61295e-06	6.56748
ANKRD9	-0.925968	-0.0818954	-5.36065	2.11429e-07	2.61295e-06	6.56797
ATP5MJ	0.735702	5.39293	5.36061	2.11467e-07	2.61295e-06	6.5678
COA7	-0.704589	1.81344	-5.36094	2.11133e-07	2.61295e-06	6.56932
PDZK1P1	-0.51516	3.31711	-5.36059	2.11496e-07	2.61295e-06	6.56767
GTPBP4	-0.511957	1.43749	-5.36021	2.11885e-07	2.61586e-06	6.56591
PARP1	-0.638051	3.44624	-5.359	2.13142e-07	2.62998e-06	6.56023
HSCB	0.570221	2.64221	5.35835	2.13824e-07	2.63701e-06	6.55716
NOTCH2NLB	0.834423	-1.03177	5.35772	2.14483e-07	2.64375e-06	6.5542
LIMD1-AS1	-0.792099	1.48962	-5.35692	2.15316e-07	2.65262e-06	6.55048
MIR555	-1.41224	1.19401	-5.35668	2.16428e-07	2.66492e-06	6.54599
JTB	0.6466	5.66999	5.35472	2.17648e-07	2.67852e-06	6.54014
SNORA31	1.02649	2.7032	5.35348	2.1897e-07	2.69338e-06	6.53433
LOC100506851	1.49968	-7.02902	5.37327	2.2015e-07	2.70647e-06	6.60563
ARHGEF11	-0.677482	0.759272	-5.34957	2.23186e-07	2.74235e-06	6.51602
MIR1292	-1.74595	1.0845	-5.3522	2.23911e-07	2.74981e-06	6.61582
KDM4B	-0.721549	0.28662	-5.34865	2.24193e-07	2.75184e-06	6.5117
BMP6	0.809986	1.05935	5.34807	2.24829e-07	2.7582e-06	6.50898
BCAM	-1.36978	1.70351	-5.34758	2.2536e-07	2.76326e-06	6.50671
PSMG2	0.538049	4.2176	5.34712	2.25875e-07	2.76812e-06	6.50452
HMBOX1	-0.511249	0.224023	-5.34675	2.26282e-07	2.77166e-06	6.50279
AGK	-0.527978	1.84722	-5.34585	2.27274e-07	2.78235e-06	6.49859
RALY	-0.530362	1.89628	-5.34573	2.27408e-07	2.78253e-06	6.49803
LOC102724262	-1.527	-1.89374	-5.34868	2.27781e-07	2.78564e-06	6.49827
NOL6	-0.644695	1.43379	-5.34315	2.30291e-07	2.81487e-06	6.48593
AMIGO2	0.950419	-0.901151	5.34248	2.31044e-07	2.82112e-06	6.4828
SAP130	-0.554155	0.909552	-5.34257	2.30936e-07	2.82112e-06	6.48325
TMEM94	-0.774664	1.92315	-5.3415	2.32141e-07	2.83304e-06	6.47825
MBD3	-1.40426	1.8923	-5.34134	2.32333e-07	2.8339e-06	6.47746
NEU3	-0.704609	0.90577	-5.34077	2.32977e-07	2.84029e-06	6.4748
SUCLG2-DT	-1.13265	-1.49355	-5.33933	2.34621e-07	2.85883e-06	6.46805
E2F4	-0.665256	2.3809	-5.3389	2.35104e-07	2.86323e-06	6.46608
CFAP126	-0.959788	1.6892	-5.33858	2.35479e-07	2.86631e-06	6.46455
EEF2KMT	-0.610143	1.40483	-5.33786	2.36308e-07	2.87489e-06	6.46118
PRDM4-AS1	-0.94125	-2.02414	-5.33592	2.38546e-07	2.89911e-06	6.45213
ARHGEF5	-0.837804	-0.0223022	-5.33603	2.38423e-07	2.89911e-06	6.45262
FAM86C1P	-0.744155	-0.178394	-5.3352	2.39389e-07	2.90785e-06	6.44874
ATP2B1-AS1	1.37652	-3.73556	5.33901	2.3973e-07	2.91047e-06	6.44965
GLTPD2	-1.1474	3.53233	-5.33447	2.40238e-07	2.91513e-06	6.44534
LOC105379484	-1.28553	0.885685	-5.33343	2.41452e-07	2.92834e-06	6.44051
CDKN1C	1.33599	-0.910734	5.33318	2.41752e-07	2.92996e-06	6.43931
WWC1	-0.89584	0.867586	-5.33311	2.41836e-07	2.92996e-06	6.43898
ADAMTSL4-AS2	-1.34827	0.30886	-5.33199	2.43157e-07	2.94444e-06	6.43375
PRRC2B	-0.707837	1.57573	-5.33173	2.4346e-07	2.94658e-06	6.43256
LRRC3C	1.26991	-3.28976	5.33119	2.44109e-07	2.95292e-06	6.43
NINL	-0.909319	0.172729	-5.33092	2.44431e-07	2.95528e-06	6.42873
RDH13	-0.932795	-0.83515	-5.33062	2.44788e-07	2.95807e-06	6.42733
PLCL2	-0.667576	-0.228499	-5.33024	2.4524e-07	2.962e-06	6.42556
DEF8	-0.630447	1.53371	-5.32958	2.46024e-07	2.96993e-06	6.4225
LOC101927745	-2.51304	-0.297222	-5.32764	2.48365e-07	2.99664e-06	6.41341
ENOPH1	0.684296	2.13238	5.32738	2.48675e-07	2.99885e-06	6.41221
GNG10	1.12471	2.36451	5.32712	2.48985e-07	2.99948e-06	6.41102
NICN1	-0.69335	1.6318	-5.32721	2.48883e-07	2.99948e-06	6.41141
HEXIM1	-0.55705	2.94468	-5.32642	2.49842e-07	3.00826e-06	6.40772
TMEM220	0.745443	3.91683	5.32483	2.51778e-07	3.03001e-06	6.40031
COPRS	0.630862	4.14979	5.32242	2.54747e-07	3.0626e-06	6.38906
NLE1	-0.542164	0.0760479	-5.32252	2.54627e-07	3.0626e-06	6.38951
RBM26	0.995401	0.944762	5.32205	2.55209e-07	3.06343e-06	6.38732
LINC01278	-0.581064	1.08265	-5.3221	2.5514e-07	3.06343e-06	6.38758
MFSD11	-0.483569	0.906423	-5.32208	2.55166e-07	3.06343e-06	6.38748
SNORA103	0.878212	4.86007	5.32112	2.56362e-07	3.07568e-06	6.38299
SMARCD2	-0.506152	4.12841	-5.32068	2.56911e-07	3.0807e-06	6.38094
SLC17A4	-0.794557	3.48759	-5.32009	2.57653e-07	3.08801e-06	6.37817
LIPE-AS1	1.2624	-3.74354	5.31993	2.57853e-07	3.08883e-06	6.37743
ATRAID	0.450443	4.36798	5.3191	2.58892e-07	3.09968e-06	6.37357
SLC16A2	-0.475314	4.7593	-5.31788	2.60438e-07	3.11659e-06	6.36785
EIF2B2	-0.555521	1.17794	-5.31673	2.61897e-07	3.13245e-06	6.36249
SEPTIN8	-0.62898	0.726081	-5.31592	2.62919e-07	3.14307e-06	6.35876
CCDC69	-0.703712	3.12668	-5.31553	2.63417e-07	3.14741e-06	6.35694
PKD1	-1.25392	-0.363371	-5.31476	2.64404e-07	3.15759e-06	6.35335
ADAT1	-0.568573	0.479974	-5.31431	2.64985e-07	3.16292e-06	6.35124
MAP2K2	-0.925344	2.96455	-5.31268	2.67096e-07	3.18649e-06	6.34363
KIF9-AS1	-0.877447	-2.34673	-5.31202	2.67953e-07	3.19509e-06	6.34055
ALG12	-0.637946	1.16234	-5.31154	2.68579e-07	3.20092e-06	6.33831
AHNAK	-0.755903	3.61983	-5.31106	2.69208e-07	3.20557e-06	6.33607
F10	-0.657208	5.79724	-5.31103	2.69243e-07	3.20557e-06	6.33594
AGFG2	-0.656478	3.22198	-5.31005	2.70532e-07	3.21927e-06	6.33136
MIR12136	1.20561	12.6473	5.30791	2.73354e-07	3.24955e-06	6.3214
PGM1	-0.666823	6.08949	-5.30796	2.73289e-07	3.24955e-06	6.32163
LOC112268195	-1.14061	-1.90301	-5.30587	2.77139e-07	3.29288e-06	6.30865
SCO1	-0.544291	1.57241	-5.30448	2.77942e-07	3.30074e-06	6.30543
SYF2	0.545848	3.31669	5.30343	2.79362e-07	3.31592e-06	6.30054
LOC102723475	-2.37254	-3.66902	-5.30231	2.80874e-07	3.33218e-06	6.29536
TRMT61A	-1.01307	0.517625	-5.30159	2.81866e-07	3.34224e-06	6.29198
KPNB1	-0.451691	3.33546	-5.30049	2.83374e-07	3.35843e-06	6.28686
SEC14L4	-1.70541	2.46955	-5.29928	2.8504e-07	3.37515e-06	6.28124
LOC105372850	-1.02706	-0.410194	-5.29915	2.85218e-07	3.37515e-06	6.28064
TXNRD3	-0.512495	1.44696	-5.2992	2.85146e-07	3.37515e-06	6.28088
RORA-AS1	2.6971	-2.30375	5.30031	2.86922e-07	3.3936e-06	6.27626
INHBB	1.68108	0.143017	5.2949	2.91153e-07	3.4419e-06	6.26087
ZBTB7C	-1.30421	-3.10588	-5.29469	2.91448e-07	3.44365e-06	6.2599
TMEM41A	-0.488246	2.18094	-5.29402	2.92396e-07	3.4531e-06	6.25679
WDR46	-0.555999	2.27084	-5.29384	2.92657e-07	3.45445e-06	6.25593
SENP3	-0.580527	1.35322	-5.29342	2.93248e-07	3.45967e-06	6.254
CCNE2	0.947311	-2.5205	5.29282	2.94099e-07	3.46797e-06	6.25121
SLC17A3	-0.81705	3.43631	-5.29241	2.94686e-07	3.47314e-06	6.2493
LOC101928371	-1.08772	-0.181541	-5.29162	2.95818e-07	3.48472e-06	6.24562
MICAL3	-0.962258	1.29218	-5.29114	2.96498e-07	3.49098e-06	6.24342
CCDC85C	-0.702884	0.136786	-5.29103	2.96665e-07	3.49119e-06	6.24288
LOC105375981	1.22852	-2.17613	5.28928	2.99194e-07	3.51741e-06	6.23474
CFL1	-0.611275	6.25752	-5.28934	2.99107e-07	3.51741e-06	6.23502
PPME1	-0.497421	1.39716	-5.28767	3.01526e-07	3.54304e-06	6.22729
TAAR3P	1.9168	-2.33295	5.29168	3.03934e-07	3.5693e-06	6.25523
VIPAS39	-0.367386	1.85486	-5.28594	3.04065e-07	3.5693e-06	6.21924
LOC107984247	1.07328	-0.409112	5.28561	3.04553e-07	3.57323e-06	6.2177
ISM1	-1.22415	1.03626	-5.28539	3.04873e-07	3.57518e-06	6.2167
FAH	-0.530009	6.64246	-5.28448	3.06218e-07	3.58916e-06	6.21247
PNPO	-0.364105	5.04664	-5.28437	3.06387e-07	3.58935e-06	6.21194
LOC112268155	-1.16994	4.38208	-5.28295	3.08487e-07	3.61214e-06	6.20539
TMEM54	-1.14567	0.822175	-5.27683	3.17766e-07	3.71531e-06	6.17696
[truncated: 21,407 more rows]
